# Supplementary material for: Whole-muscle fat analysis identifies distal muscle end as disease initiation site in facioscapulohumeral muscular dystrophy
Source: Commun Med (Lond). 2022 Dec 1;2:155. doi: 10.1038/s43856-022-00217-1 (PMC9712512; doi:10.1038/s43856-022-00217-1)
Supplement: Supplementary file 1 — Supplementary Data 1 [file 43856_2022_217_MOESM1_ESM.xlsx]

## Sheet: Figure2
Figure 2: Quantitative evaluation of fat fractions along the muscle length in facioscapulohumeral muscular dystrophy (FSHD) patients.
Data for figure 2e - (<10%fat)						Data for figure 2f - 10%<fat<30%						Data for figure 2g - 30%<fat<60%						Data for figure 2h - >60%fat
Baseline fat fraction (%)						Baseline fat fraction (%)						Baseline fat fraction (%)						Baseline fat fraction (%)
segment 1	segment 2	segment 3	segment 4	segment 5		segment 1	segment 2	segment 3	segment 4	segment 5		segment 1	segment 2	segment 3	segment 4	segment 5		segment 1	segment 2	segment 3	segment 4	segment 5
7.34322	6.62582	5.64463	2.76267	9.07518		10.834	10.9453	13.1303	15.61	14.3474		44.3141	58.919	54.4389	41.7799	27.0846		77.5414	74.8155	67.0783	63.5753	72.5675
12.1862	8.13961	9.29745	10.5175	4.84123		31.7941	25.7066	16.4966	12.5349	5.20399		71.8739	62.1229	52.0797	25.5906	27.4474		67.7624	75.717	84.7029	81.1428	74.232
7.68445	7.05172	5.61238	5.80999	6.75488		31.1139	33.1785	20.1587	12.8928	13.0152		63.8599	61.1626	54.682	43.8944	35.681		86.0451	77.5885	67.8116	56.4019	51.8673
3.77586	4.22192	2.58833	3.3186	3.06292		36.7789	13.0192	8.61905	7.60978	13.0316		90.4733	71.651	52.1115	31.5906	20.354		81.1752	83.6127	78.0384	64.1392	41.76
6.65792	5.81056	6.34866	6.9606	7.79403		5.66889	9.19336	10.9699	14.939	16.3157		80.6989	68.8972	50.0777	25.6362	14.0638		85.5731	79.5001	77.6676	69.3991	50.1245
1.7486	2.61551	4.37928	5.09199	6.29622		34.7281	8.59887	7.02629	6.11655	5.63933		51.9762	47.3702	36.939	23.8138	15.579		63.9821	63.4398	63.9928	70.4664	63.3721
27.9114	6.08186	6.28719	5.54069	3.76017		49.6399	12.4504	4.12966	4.96836	6.72822		30.0409	30.6646	30.7785	31.5505	25.6359		65.9913	61.5293	63.9908	59.7025	55.9286
5.42175	6.18171	3.74945	3.01372	3.74952		31.9609	32.0522	17.0745	11.1171	4.13855		92.1066	60.4812	27.9176	19.8956	17.0229		81.451	80.5885	76.7535	71.1205	43.6083
4.89208	5.88753	4.83511	4.51867	4.19958		13.8464	12.3836	10.16	9.29017	12.5239		86.0418	80.6373	73.6266	51.2289	21.9357		82.8803	79.0126	74.2536	54.6585	34.6089
2.58728	3.23815	3.90749	5.62833	7.1648		25.7524	14.2341	17.7485	17.7679	11.5072		74.9702	77.3918	51.3932	23.2196	20.9602		46.6321	54.116	62.8149	68.6552	68.2745
6.66042	5.03739	5.28672	3.98788	7.16464		26.4992	10.147	8.89095	8.06896	8.99061		82.9657	66.1303	53.097	37.671	25.2684		64.1307	56.6454	61.731	65.9839	51.2472
6.7378	5.1593	6.59916	4.28595	5.26279		28.8971	27.5153	23.2152	27.5966	17.8222		80.226	64.38	56.6684	35.0281	18.9133		66.4608	57.3995	66.8731	69.0898	70.165
10.2291	6.26921	5.77019	5.83589	5.0464		71.9527	53.3109	31.9428	17.0692	10.4899		57.0299	52.8219	41.7788	29.1767	20.9307		77.4132	74.5088	67.6147	65.0731	58.1825
8.34691	8.09924	14.2412	9.80848	7.98621		77.8454	50.8048	28.1821	8.96796	12.3467		85.123	58.4318	32.122	26.0213	11.9207		79.8976	82.3048	78.6113	77.693	72.5556
7.01013	5.95514	4.18586	5.16222	6.03794		35.7865	29.1976	25.3836	18.0238	17.1787		76.5205	66.3448	63.6119	38.0303	19.0339		51.4629	58.4075	66.9486	73.1974	74.3412
7.55055	5.31584	6.32189	7.34745	11.8101		41.93	27.044	24.1473	23.2127	20.2569		74.6614	66.9879	46.8982	24.0222	17.691		26.0352	36.7203	57.7783	73.3945	77.5439
6.64221	5.67921	6.50346	7.77866	6.82179		36.4723	8.44811	11.1808	12.0253	10.504		43.8651	39.549	30.564	24.8708	19.59		54.3569	59.1441	62.37	70.1913	75.2442
9.42693	6.01554	5.76409	4.46903	6.7072		18.2828	16.4472	11.7498	11.5762	10.1221		50.7986	63.2734	62.802	56.8941	50.6111		70.3578	79.3862	70.3541	53.5211	44.1334
4.40218	4.08137	6.05899	6.78086	6.46428		56.626	29.8495	15.0152	9.96687	9.51885		50.9199	55.2373	59.3323	55.3884	62.1915		85.2525	84.9902	79.9998	68.9516	45.3461
9.90011	8.0725	10.6016	11.1954	10.0313		42.4784	15.0357	17.7868	12.4388	10.8106		60.8499	64.303	51.9104	35.4195	20.0005		75.1442	74.1161	55.935	53.9566	65.8283
8.61225	8.70462	9.56305	8.36459	6.96794		24.3934	20.759	14.5332	9.10157	15.0433		59.4901	64.8056	62.1667	41.6024	33.9089		82.0801	80.3814	78.9936	77.9467	75.6607
10.6045	8.96986	5.98872	5.28663	5.88791		13.4125	12.9531	12.9282	11.7262	9.06759		46.3896	46.4926	59.2171	69.8404	73.5418		49.9195	59.8479	61.102	60.3144	65.063
12.2106	9.34165	8.63999	8.55351	8.61735		66.7037	33.6422	18.0118	12.3025	12.7496		39.5901	35.2618	42.1441	44.4792	45.4245		60.9866	66.476	68.2071	66.675	67.6562
2.72205	3.99167	3.78024	4.57336	5.64576		18.8487	12.6981	14.9684	14.1629	11.967		79.1656	83.1154	60.78	44.5279	20.5053		60.639	56.7341	63.3772	64.8999	55.6726
6.02323	7.34511	8.30108	4.98325	5.30948		68.4676	64.2769	30.4368	9.06096	7.38469		52.8157	58.7069	57.9871	31.8535	13.6929		78.3051	73.4762	67.9537	70.1475	70.3012
13.2845	11.4797	8.74788	6.02556	4.3424		17.0635	12.6232	17.7254	7.45131	6.10661		58.8351	46.1227	39.1759	24.5106	13.9097		53.2906	53.3195	64.267	76.0177	80.3068
6.6814	6.06399	5.78898	4.92222	5.76052		21.432	21.8827	9.43809	8.81239	5.85139		72.4321	56.0673	57.9703	38.2448	21.2462		75.5538	68.8283	68.2525	66.8828	61.1936
7.41868	6.38084	5.89646	4.25539	4.32831		35.2114	13.9256	7.93375	9.49307	8.37352		69.852	63.4257	57.147	39.6509	14.6234		77.0956	79.0036	69.1446	57.3957	38.0391
7.91447	4.78237	5.28311	4.42058	5.91173		9.9514	14.6774	16.5355	11.1084	8.35466		70.4465	72.5786	69.5957	40.2731	27.338		74.2361	77.713	75.7929	77.7233	81.7497
6.44463	8.67561	12.602	10.502	7.75725		62.0726	17.9374	6.91099	4.07961	4.70931		49.3176	47.6569	40.627	42.1733	40.2938		72.748	76.019	77.9089	80.4968	83.4602
4.78277	8.63222	6.6014	5.2214	3.56193		19.541	24.9958	20.9936	11.0723	5.75387		43.3732	46.0112	49.1574	39.834	40.8927		53.8352	68.0561	73.0671	77.914	69.0694
25.3336	7.28449	5.16387	6.41172	9.44826		8.333	15.3135	18.0817	15.1842	23.9558		71.0383	67.2425	30.8349	10.4189	7.27636		80.8675	72.8801	79.6162	79.5176	77.2948
4.30783	4.0755	3.98635	5.36392	3.2416		53.7975	42.5857	18.8961	9.32415	13.8439		58.0779	54.22	58.922	58.4781	64.4715		71.2311	64.4811	62.5904	62.5715	63.9686
7.14264	4.09	4.81616	5.05952	5.64665		43.8654	14.8328	7.04643	6.66536	10.0842		27.5885	34.8697	43.3544	30.6557	19.557		77.6489	75.9969	77.0734	72.3859	71.3671
11.8036	8.66922	7.28344	8.22313	9.38209		9.85421	15.0204	8.8932	9.98312	11.0621		69.2421	51.3243	52.328	63.5625	63.3581		69.4602	69.4834	67.2494	70.8413	70.2195
10.9918	6.73279	9.33499	8.02793	7.25663		20.8605	11.0651	10.1523	8.19835	18.3069		43.3785	37.8458	29.9436	30.0772	29.4358		76.1755	78.6062	80.5888	79.0486	77.2805
5.88936	4.42108	6.07418	7.74079	7.48349		11.2041	15.7605	14.6329	12.0356	10.6988		40.8417	36.1335	40.0662	47.15	54.5876		66.4378	74.443	76.4388	68.1532	26.5366
16.6069	10.0148	6.07202	6.86918	8.3185		35.9469	20.0996	17.7735	14.3686	18.5276		73.9601	59.7902	42.0361	47.2199	50.4159		84.0017	83.3258	81.2198	81.7695	82.7579
10.7686	6.75494	5.17485	6.6736	5.55467		33.671	15.9634	8.92578	8.73565	10.5105		33.7078	36.4852	33.0391	26.7178	17.2794		71.5397	74.4332	78.8884	74.8212	48.7664
12.7957	7.04969	9.95569	12.5022	7.80015		45.597	7.92777	6.6008	5.30703	5.65483		32.5738	36.5265	44.2369	26.8178	20.2678		78.5995	80.8781	84.328	84.7364	81.4264
6.74319	8.28624	7.94434	7.28237	7.51345		12.0878	11.5577	11.9486	13.1044	11.9057		50.6073	65.7085	73.7433	57.605	16.7197		83.9371	82.168	80.424	81.2578	85.5814
7.09229	7.68366	6.23487	4.47175	5.1104		16.7032	12.4991	15.9529	11.1442	8.3561		70.4151	62.8715	52.5294	47.975	36.2281		69.5239	77.399	77.4169	67.1827	53.4461
7.645	11.1675	5.89114	4.37798	3.45603		11.3069	15.2445	13.2413	13.1856	16.7813		66.5776	48.5311	21.7875	11.0872	8.59748		79.4283	76.7174	80.2914	80.8273	81.4668
24.9529	6.15288	6.24341	4.81931	5.85943		31.5972	29.3447	31.6423	22.4744	16.342		46.6049	49.9377	57.4841	73.8692	61.6787		80.5405	84.3996	81.9309	77.6848	80.1961
4.69828	2.53192	2.08919	3.3542	5.50548		7.33032	12.8687	17.9797	17.3655	11.6199		62.7666	45.2626	37.6797	23.8322	22.1349		81.3363	78.4126	78.9175	70.8143	72.2262
6.41055	4.90189	4.69636	5.45812	5.34155		11.8152	13.204	17.64	13.4105	8.65566		63.2629	53.3661	49.7469	47.7604	38.2852		59.9692	78.4363	76.4097	56.5944	70.2774
7.10031	3.80751	2.71872	3.98011	4.20148		9.77257	24.313	15.3419	12.1882	13.6561		72.4068	77.114	60.4045	47.6745	38.7158		92.8833	76.7263	66.754	59.5283	39.6717
9.01659	6.61019	4.16699	3.7236	4.12425		64.1331	32.8953	30.3709	24.4524	13.6544		41.3737	64.9589	63.5751	55.5154	31.4258		91.6677	82.2441	68.139	55.6831	23.9937
5.36954	5.39192	5.33609	3.07518	2.76571		15.1489	12.3889	10.7056	15.8315	21.8411		93.2717	87.4789	77.8188	49.3656	16.4983		81.559	71.7408	70.2045	71.0331	81.7504
6.44921	9.21136	11.6067	8.15495	7.48317		54.1443	15.6504	13.5381	7.94165	4.52959		56.7888	60.5962	59.5329	57.8431	61.249		73.1049	73.6379	77.2304	60.7559	54.3605
17.53	7.74525	4.85123	3.46706	7.68171		38.3144	21.7424	12.6035	12.0323	24.6946		47.0835	42.8021	45.5847	45.1157	38.7699		67.137	83.1861	62.8541	58.9884	50.6628
7.67983	15.1294	6.373	4.08929	2.30523		18.2498	12.8087	12.1234	14.5127	12.8654		45.2944	47.4458	44.38	36.5446	34.3519		70.6218	67.7301	70.041	64.5358	66.5943
41.8996	11.1657	7.78327	5.82493	6.92691		24.3212	28.2099	25.3379	21.7649	20.7169		68.1164	75.4003	69.1265	28.2856	20.0816		83.6971	80.1322	84.5937	86.0402	84.1195
3.52775	2.34942	3.46252	3.85209	6.29412		16.3722	17.6133	17.8295	13.0264	17.6474		90.2431	81.2924	62.9869	41.5401	37.1133		52.91	67.7373	82.1506	86.6568	67.2263
9.60021	4.68399	3.48758	4.91079	6.14188		15.5085	12.2212	12.7736	8.71925	9.15256		91.9396	61.2133	39.039	22.4003	21.816		91.7794	85.5147	81.139	82.0689	78.9033
16.0458	7.38736	6.89212	8.41166	8.12229		72.7431	40.9701	18.8319	19.1533	18.6235		66.7371	75.8627	72.4111	47.3955	27.2092		68.1519	71.5866	74.4768	56.0164	46.8022
5.76529	3.97947	4.03324	3.60239	4.40884		19.6004	16.891	16.9447	13.3534	16.0636		71.8158	56.5366	54.8494	49.4322	37.9243		89.5673	91.9583	83.2252	63.8149	25.0505
17.6049	12.8865	9.48244	6.42265	7.12132		26.549	21.3588	13.0649	11.8646	13.1007		66.3578	47.4085	38.9393	28.4467	19.418		92.776	91.4983	89.9013	88.884	87.0379
28.8596	7.60208	5.99247	8.9207	12.2699		16.2255	14.5799	17.31	13.9648	12.3265		60.7948	52.6559	61.0711	52.9257	36.6119		71.1307	75.0654	75.3817	47.7841	26.6156
12.285	10.4521	6.14059	4.56719	4.80937		12.2889	27.2151	25.571	27.8786	21.5176		77.6568	79.506	51.8331	38.6882	36.987		52.263	67.2584	69.77	73.8983	80.9453
8.72346	12.4197	6.14943	4.8207	3.97774		63.9926	21.7728	20.5847	12.2333	6.87409		84.5704	60.3573	42.0474	29.5778	20.7962		54.5854	62.8901	78.4722	80.38	74.721
5.27324	4.50879	7.0356	9.74461	9.72507		43.9959	31.0733	9.39616	4.95932	12.1859		84.4583	68.5381	53.4147	44.8933	45.1392		86.9078	86.0194	84.7474	85.5204	86.3512
22.9545	7.4269	6.69393	7.43466	7.31803		43.5667	33.2992	13.3784	19.3453	9.66482		83.9534	77.3963	66.7895	30.3506	14.9187		60.8973	61.4711	71.3913	82.5276	87.1354
10.6341	10.6288	10.7615	8.48839	8.44744		13.2095	14.5285	17.3147	14.8595	10.9956		61.7458	48.8417	31.7589	29.8096	29.8477		87.9571	90.7418	83.6164	82.3191	78.7796
8.21064	10.8228	7.61483	7.09056	10.076		12.4341	14.026	12.0547	7.39214	4.06413		80.8212	66.5957	37.2923	21.2701	11.3368		80.8764	76.3438	73.8898	68.3949	51.7846
10.8131	10.4889	9.4848	6.79978	7.50352		45.6791	42.576	37.4828	15.8224	8.12971		81.6007	77.1779	54.773	24.6165	10.1648		90.1305	81.9663	82.3646	85.2425	80.3344
8.05467	6.539	8.75739	6.27431	8.69428		32.3558	17.3966	11.927	10.7954	9.25484		46.6712	23.4164	36.598	58.4866	23.4675		59.3623	61.6102	65.4547	64.896	55.5802
7.20211	7.37689	10.0479	7.96555	6.4256		40.6553	41.4849	20.6772	14.5609	11.1391		80.4968	75.4365	65.3501	45.9274	18.3436		70.3505	75.5972	79.8632	79.7787	77.6047
15.7954	12.2561	7.50705	7.15195	5.16023		56.5097	30.9607	28.2491	16.3851	14.8703								49.667	57.5412	64.8478	76.1425	79.9641
13.0711	12.9359	9.4016	6.43952	5.90989		10.7618	12.6359	11.678	9.00953	8.2017								63.8748	63.5063	65.513	68.8827	71.5676
5.51948	4.32794	7.35328	7.45956	8.9568		8.5773	13.7754	10.6187	9.54271	9.47261								79.5747	70.7157	64.2614	72.0435	67.4574
8.9806	8.93835	9.26476	8.51223	12.4615		41.5584	20.8255	16.4385	13.3514	14.325								78.986	73.2104	74.3998	73.7163	40.9347
10.4086	10.391	8.63424	7.43876	7.25019		18.1304	12.929	15.1024	16.1125	18.6604								66.5938	62.7769	60.358	60.7092	75.625
6.7346	7.81648	7.661	7.95935	6.0276		9.58657	9.94715	13.1267	13.1499	10.4196								72.5396	73.3695	81.125	82.3826	79.1229
5.14917	7.04259	12.9274	9.07577	11.635		19.1539	16.9675	18.6635	13.2716	13.6467								69.9984	81.2038	86.1823	88.6838	89.4327
8.64718	10.2601	8.15767	9.06217	9.2004		19.386	14.365	12.7142	11.5905	9.34528								80.0796	78.7333	74.2809	79.3749	83.2075
4.45469	3.80854	8.48968	7.30799	5.46623		21.5053	13.7354	9.45406	8.01914	7.28783								81.6682	73.4686	69.5229	54.4832	45.0117
4.42805	4.47814	8.03347	6.43902	5.23203		15.9044	14.6267	12.2375	7.7917	8.20353								76.9631	79.468	82.2163	83.9777	81.4443
11.1512	6.54839	4.09905	4.15939	3.19281		48.5145	23.9001	13.7207	8.85524	7.24218								77.137	75.2853	69.7391	65.5714	50.793
4.99998	8.65709	9.63798	8.12539	8.25592		65.8067	36.7274	17.2398	9.66546	12.2538								73.0504	75.1222	75.589	73.6884	77.8818
8.30774	9.51175	8.48975	7.03496	2.71833		12.0996	10.3297	15.2032	11.235	11.8784								79.5607	80.2486	73.7766	65.5421	44.4292
5.27618	6.60873	7.84488	8.24718	7.34606		32.325	23.78	25.4221	17.188	15.0319								70.4399	76.845	73.8844	64.01	42.1877
10.6593	6.52931	6.54862	7.46901	6.31428		8.61009	12.3251	12.4163	9.48434	10.925								53.3312	62.1271	66.5572	59.3827	57.8453
9.07636	10.2061	4.22222	5.56185	6.14925		14.9169	11.6346	9.78514	9.35633	8.58144								70.5299	83.9845	84.0832	84.2974	83.6615
5.96736	6.46021	6.93542	6.06949	5.76632		45.3225	21.3191	20.8493	18.794	12.7852								78.0923	85.4449	87.535	89.5739	88.1276
6.65103	7.51302	3.57537	3.5532	4.56356		13.1167	9.66112	11.0249	12.3465	19.6029								83.9594	82.9518	83.0166	81.6954	84.2361
7.96097	6.33908	4.39888	3.34228	2.09296		14.6373	13.9317	12.5663	12.5884	16.4745								64.5215	68.4477	65.3842	59.429	61.8611
6.59005	6.81674	7.21072	5.64506	5.82441		12.729	11.3929	10.4549	10.2088	11.0403								78.1114	80.0613	71.9714	68.4801	70.708
22.5825	8.16193	8.39599	9.24935	6.54281		30.6918	18.773	9.44885	8.0791	6.51818								88.9135	81.3619	73.7936	58.6802	51.2057
6.4573	8.26345	11.056	12.5726	5.03773		15.158	17.6824	12.415	8.46266	7.17722								87.6478	86.8114	86.9024	60.5965	28.157
9.98741	7.29912	8.82375	5.55887	6.18144		14.3975	12.2411	12.6585	8.01791	5.01312								88.6482	85.5405	82.1409	57.7407	46.1272
10.4589	8.09623	8.44953	7.45388	7.29979		8.579	10.2027	10.755	11.9311	14.61								55.9471	80.4144	86.335	69.0231	45.6649
13.2116	8.06534	7.66341	8.20614	6.50294		19.624	11.0465	10.4688	6.32865	13.9929								89.2155	79.9728	77.2531	75.6868	63.2768
8.69401	7.46108	7.431	5.6836	4.41369		67.7068	19.5517	15.5257	14.5663	12.9525								80.7768	77.3168	66.3103	44.977	24.3068
11.6451	7.61973	6.26742	8.03345	10.3092		23.9385	9.84597	9.19646	9.58169	10.2751								90.3391	87.8487	84.8756	83.3447	84.2173
7.26053	8.87572	9.72854	9.58891	9.80405		30.5676	26.1137	21.5868	17.8426	13.3001
19.1874	9.12659	7.62087	6.5161	6.78405		27.7942	23.9379	29.7018	25.1281	16.4465
10.2652	5.64537	6.27774	9.34183	7.85267		22.19	16.6331	11.5578	9.85184	15.9148
6.1192	8.39306	7.94003	7.75764	6.5624		11.826	8.67532	7.63316	11.3424	12.4083
8.59557	8.64855	8.70453	7.98815	6.96207		21.8157	17.6797	16.7898	17.4063	17.4945
3.80974	4.565	4.23618	4.39578	7.01439		10.4169	11.206	15.6389	17.0745	13.3386
9.94394	6.99829	6.55427	6.08957	7.72952		19.2843	16.9214	18.7953	16.3067	17.9435
15.8886	11.6493	7.31891	7.32938	4.32113
8.89202	7.45432	5.26975	4.94483	5.7865
11.4416	9.88655	9.2157	6.44004	5.51061
5.64096	8.29322	10.2458	7.37704	9.91598
9.41978	10.1142	11.3088	9.88975	5.19342
8.33599	7.40302	4.88474	6.92723	6.817
6.95602	4.87227	4.27687	4.77557	2.52638
6.61503	7.07842	7.81483	9.8439	9.20009
14.044	7.80935	7.6499	6.68546	8.61174
20.6902	8.79851	8.99658	8.68058	9.50715
9.45363	8.84216	7.53597	8.62793	8.18049
9.78787	9.45764	9.677	9.68576	11.0131
8.85073	9.03361	9.46445	7.43283	8.22354
8.78153	5.47092	6.60846	6.1602	6.90947
10.5907	8.91907	7.13452	7.41666	4.9482
7.20183	4.64574	4.68332	5.15081	5.18693
6.90865	8.33284	7.98109	6.45379	5.60506
7.60347	5.54807	4.76732	5.81936	4.4429
6.30654	3.73129	3.84016	3.01722	2.68622

## Sheet: Figure3
Figure 3: Change in fat fraction per year of muscles in facioscapulohumeral muscular dystrophy (FSHD) patients.
Data for figure 3a			Data for figure 3b
Baseline fat fraction (%)	Change in Fat fraction (%)		Change in fat fraction (%)
5.86053	0.287279		0-10%	10-20%	20-30%	30-40%	40-50%	50-60%	60-70%	70-80%	80-90%
8.96181	-0.360137		0.287279	-1.07669	1.97984	2.38555	3.71872	2.96063	0.0669804	-0.270119	-0.256868
13.7767	-1.07669		-0.360137	0.170106	5.63362	6.7197	3.84251	4.35264	1.32788	1.59799	-0.0864426
6.38825	0.0347022		0.0347022	2.37866	6.39598	6.34716	3.99411	1.74681	2.85439	2.16768	0.755079
3.25901	0.486973		0.486973	-1.26585	4.34716	9.97708	4.5292	5.1553	3.0351	0.614045	0.811738
6.50318	-0.118636		-0.118636	0.889454	9.96444	6.41149	3.46417	4.67754	1.70387	0.356153	-0.654304
3.97218	0.303039		0.303039	0.596155	5.51426	6.9443	3.84539	-1.22744	1.78956	0.838346	0.0840941
7.83527	1.47113		1.47113	1.15896	4.78503	3.26511	7.35015	-0.223707	-0.427642	1.56706	-0.925458
4.58543	-0.00399381		-0.00399381	-0.0358849	6.75569	0.770038	1.55434	2.62507	1.05854	-1.72389	-0.53785
4.77649	0.0310646		0.0310646	0.25035	4.67376	7.71122	6.34403	0.60246	1.43046	0.373769	-0.148617
5.07847	-0.0027847		-0.0027847	0.498328	-0.0567865	4.56579	0.473784	-0.542323	1.82268	0.217827	-0.0731447
5.43789	-0.102755		-0.102755	1.58358	6.14224	5.13309	6.054	2.76049	2.03852	1.12041	-0.829784
5.60943	-0.179037		-0.179037	1.12917	0.60286	2.25885	1.10223	1.10014	0.503185	-0.308986	-0.478461
6.45002	-0.181391		-0.181391	-0.0046748	-0.761097	1.58948	0.566399	2.09696	3.86505	0.030958	-0.406581
9.98203	-0.450611		-0.450611	0.22911	-0.620895		-0.803494	4.27994	0.706799	-0.68774	-0.766845
5.35313	0.119708		0.119708	-0.277313	0.14552		-0.907961	1.83038	-0.314593	0.317057	-0.285326
6.64531	-0.183856		-0.183856	2.69795	0.722303		0.149292	2.52486	-0.7146	0.209729
16.9332	0.170106		-0.345152	-0.107069			1.30502	-1.18145	0.0605702	-0.395237
22.9059	1.97984		-0.087297	1.19803			0.0934063	0.771719	1.95555	-0.690488
6.81768	-0.345152		-0.201997	2.89582			-0.32512	0.613851	0.73052	0.0749365
5.87348	-0.087297		-0.477771	0.792611			0.339229	1.70039	1.04191	-0.751971
5.86745	-0.201997		-0.506368	2.5473				-0.289774	1.08754	-0.524028
12.0851	2.37866		-0.390959	1.31724				-1.5755	2.08307	-0.0631986
9.90745	-0.477771		-0.595923	7.06061				0.154789	-0.78837	0.378999
12.7574	-1.26585		-0.0401948	1.94535				0.484021	1.87883	-0.993814
8.47879	-0.506368		-0.497543	1.10836					0.240031	-0.194562
7.29772	-0.390959		-0.140235	1.5765					-2.17085	-1.96371
8.92643	-0.595923		-0.434611	-0.73486					1.36098
4.15661	-0.0401948		-0.181159	-0.139326					1.35188
10.0702	0.889454		0.118076	-0.315565					-0.237817
6.57551	-0.497543		-0.129198	-0.811645					-0.952116
7.52302	-0.140235		-0.444517	0.349988					-1.64444
10.4522	0.596155		0.0902236	0.982423					0.464246
5.65342	-0.434611		0.138936	-1.0816					0.712075
5.4988	-0.181159		0.80103	-1.31621					1.75673
5.44231	0.118076		-0.0032578	0.0612446					-0.305283
9.49942	-0.129198		1.36239	-0.990902					-1.94563
6.47153	-0.444517		0.398586	-1.13811					-2.54279
8.72631	0.0902236		2.39393	-2.26368					-2.82282
16.2828	1.15896		0.500618	-0.1011					-1.00518
50.1855	2.96063		5.42193	1.84874					-1.24734
4.25779	0.138936		-0.271757	1.21335					1.60521
4.99092	0.80103		-0.384112	4.55489					-0.958321
69.818	0.0669804		-0.270692	2.44241					-0.865053
10.923	-0.0358849		-0.02167	2.03015					0.0332144
17.5525	0.25035		0.344558	1.97443					-0.868466
42.1601	3.71872		0.312785	4.5322					0.0794144
11.1091	0.498328		-0.00119363	-0.304093
25.3816	5.63362		1.04295	-0.12044
28.6487	6.39598		1.42729	-0.694603
52.2325	4.35264		-0.802612	0.122934
79.0637	-0.270119		-0.228887	0.867394
26.8876	4.34716		-0.616883
8.52924	-0.0032578		0.142717
64.4844	1.32788		0.168488
42.9943	3.84251		0.690794
41.3422	3.99411		-0.302617
37.9642	2.38555		-0.086413
66.8873	2.85439		0.997773
30.3053	6.7197		2.19105
37.1119	6.34716		0.236738
51.4547	1.74681		0.874201
53.9012	5.1553		0.522738
71.959	1.59799		1.62047
22.8237	9.96444		-0.220758
65.4245	3.0351		-0.354963
			-0.554725
			-0.199703
			-0.212368
			-0.607304
			-0.382332
			0.0126811
			-0.835644
			-0.567173
			0.0336209
			0.0712626
60.9089	1.70387		-0.411664
44.2159	4.5292		0.16691
46.2161	3.46417		-0.0437822
41.2895	3.84539		-0.130278
70.3542	2.16768		-0.0121277
27.2965	5.51426		-0.126026
41.2042	7.35015		-0.043671
46.1958	1.55434		0.0237994
48.3323	6.34403		-0.127371
63.9175	1.78956		-0.214315
30.0404	9.97708		0.0888124
57.3758	4.67754		0.215325
61.297	-0.427642
60.4323	1.05854
12.3195	1.58358
8.24494	1.36239
6.13322	0.398586
66.6485	1.43046
66.6579	1.82268
78.4423	0.614045
8.83232	2.39393
13.1956	1.12917
57.5062	-1.22744
44.7549	0.473784
53.2196	-0.223707
58.4046	2.62507
25.2188	4.78503
41.7889	6.054
66.4032	2.03852
65.3537	0.503185
63.0228	3.86505
64.5099	0.706799
55.5606	0.60246
71.2414	0.356153
63.0414	-0.314593
43.7036	1.10223
15.9134	-0.0046748
15.8931	0.22911
11.7057	-0.277313
18.7182	2.69795
35.0987	6.41149
78.722	0.838346
14.5508	-0.107069
6.14667	0.500618
60.2332	-0.7146
46.1044	0.566399
51.4036	-0.542323
66.5438	0.0605702
28.24	6.75569
60.9432	1.95555
71.153	1.56706
67.9282	0.73052
68.2667	1.04191
58.8196	2.76049
62.6934	1.08754
9.88714	5.42193
43.4571	-0.803494
44.1643	-0.907961
7.61036	-0.271757
5.88622	-0.384112
5.69402	-0.270692
6.697	-0.02167
3.11056	0.344558
37.2274	6.9443
5.42199	0.312785
3.80202	-0.00119363
77.0585	-1.72389
4.9506	1.04295
12.0447	1.19803
15.5626	2.89582
4.39687	1.42729
58.4922	1.10014
79.2141	0.373769
71.6795	0.217827
78.2098	1.12041
32.5104	3.26511
58.4323	2.09696
64.1031	2.08307
32.4659	0.770038
43.0879	0.149292
9.08106	-0.802612
6.71809	-0.228887
5.89059	-0.616883
9.17921	0.142717
3.73772	0.168488
4.99024	0.690794
9.39354	-0.302617
4.0701	-0.086413
75.1651	-0.308986
11.3007	0.792611
9.31768	0.997773
12.8875	2.5473
15.0445	1.31724
69.268	-0.78837
78.8967	0.030958
65.0298	1.87883
82.2941	-0.256868
15.4605	7.06061
50.08	4.27994
30.807	7.71122
9.87598	2.19105
16.8305	1.94535
18.0033	1.10836
7.37732	0.236738
6.41385	0.874201
12.0023	1.5765
7.36425	0.522738
8.43838	1.62047
9.90172	-0.220758
10.8816	-0.73486
71.4184	-0.68774
8.63961	-0.354963
8.74161	-0.554725
7.50504	-0.199703
7.87554	-0.212368
35.2502	4.56579
83.0499	-0.0864426
55.3318	1.83038
81.6177	0.755079
69.9747	0.240031
52.0534	2.52486
79.8331	0.317057
12.1672	-0.139326
13.1243	-0.315565
18.3195	-0.811645
9.55319	-0.607304
8.38209	-0.382332
11.9154	0.349988
6.7344	0.0126811
10.4438	0.982423
12.0129	-1.0816
12.9413	-1.31621
14.1891	0.0612446
9.47041	-0.835644
8.55779	-0.567173
7.529	0.0336209
9.57844	0.0712626
9.09152	-0.411664
31.5349	5.13309
6.62146	0.16691
80.5149	0.811738
6.0092	-0.0437822
25.9406	4.67376
75.9872	0.209729
68.3396	-2.17085
57.698	-1.18145
14.7012	-0.990902
13.4363	-1.13811
14.8535	-2.26368
28.1769	-0.0567865
66.1622	1.36098
67.6683	1.35188
13.9689	-0.1011
5.06656	-0.130278
8.49204	-0.0121277
74.0373	-0.395237
66.3809	-0.237817
66.829	-0.952116
17.6735	1.84874
68.4227	-1.64444
83.8222	-0.654304
78.401	-0.690488
83.1488	0.0840941
63.0846	0.464246
66.8814	0.712075
89.5115	-0.925458
17.5795	1.21335
13.6647	4.55489
24.1056	6.14224
16.5143	2.44241
10.7889	2.03015
25.854	0.60286
36.3994	2.25885
61.8968	1.75673
16.6451	1.97443
15.444	4.5322
71.8031	0.0749365
47.0596	1.30502
55.7367	0.771719
55.4861	0.613851
7.24071	-0.126026
70.2554	-0.751971
85.7111	-0.53785
77.3897	-0.524028
86.0594	-0.148617
68.7464	-0.305283
55.8816	1.70039
83.0356	-0.0731447
59.4273	-0.289774
62.375	-1.94563
14.7144	-0.304093
7.28819	-0.043671
7.25549	0.0237994
78.317	-0.0631986
66.6861	-2.54279
66.4938	-2.82282
70.5549	0.378999
6.31055	-0.127371
24.6956	-0.761097
43.6775	0.0934063
69.2668	-1.00518
43.151	-0.32512
22.9699	-0.620895
63.9895	-1.24734
79.4115	-0.993814
86.3158	-0.829784
77.9149	-0.194562
52.7529	-1.5755
58.865	0.154789
36.3588	1.58948
14.5078	-0.12044
24.3655	0.14552
14.4523	-0.694603
6.3102	-0.214315
4.49648	0.0888124
57.4179	0.484021
62.2473	1.60521
81.4183	-0.478461
68.0939	-0.958321
4.20064	0.215325
75.375	-1.96371
49.8648	0.339229
68.8968	-0.865053
68.017	0.0332144
10.1189	0.122934
61.2066	-0.868466
82.775	-0.406581
87.3046	-0.766845
83.0539	-0.285326
27.1911	0.722303
63.5972	0.0794144
15.042	0.867394

## Sheet: Figure4
Figure 4: Typical examples of proximo-distal progression of the fat infiltrating front in muscles of facioscapulohumeral muscular dystrophy (FSHD) patients.
Data for figure 4b					Data for figure 4d					Data for figure 4f
Baseline curve		Follow-up curve			Baseline curve		Follow-up curve			Baseline curve		Follow-up curve
Slice position (%)	Fat fraction (%)	Slice position (%)	Fat fraction (%)		Slice position (%)	Fat fraction (%)	Slice position (%)	Fat fraction (%)		Slice position (%)	Fat fraction (%)	Slice position (%)	Fat fraction (%)
0	66.6319	0	63.5273		0	61.7209	0	63.2984		0	80.6816	0	77.6796
1.42857	66.2399	1.42857	62.8811		2.5	57.5716	2.7027	65.3837		2.22222	76.6787	2.22222	76.489
2.85714	65.0412	2.85714	63.4957		5	52.3382	5.40541	62.5383		4.44444	73.6663	4.44444	75.8907
4.28571	66.5365	4.28571	64.7881		7.5	44.6693	8.10811	59.0979		6.66667	70.6154	6.66667	74.0284
5.71429	68.0503	5.71429	67.0473		10	36.2962	10.8108	54.3687		8.88889	68.2793	8.88889	74.6991
7.14286	63.4541	7.14286	68.6953		12.5	28.3807	13.5135	49.4094		11.1111	67.9309	11.1111	74.428
8.57143	60.2486	8.57143	66.5491		15	22.9954	16.2162	43.3276		13.3333	62.9488	13.3333	74.3287
10	58.9756	10	67.5595		17.5	17.0426	18.9189	32.9607		15.5556	60.3745	15.5556	75.3281
11.4286	63.8597	11.4286	68.9014		20	11.5503	21.6216	27.7245		17.7778	60.4844	17.7778	76.4537
12.8571	66.9414	12.8571	71.8592		22.5	9.3577	24.3243	20.5558		20	59.8855	20	77.7632
14.2857	64.8187	14.2857	70.8073		25	8.5342	27.027	15.5258		22.2222	60.2487	22.2222	77.9851
15.7143	61.0447	15.7143	67.7023		27.5	8.44186	29.7297	11.9112		24.4444	59.3695	24.4444	77.7755
17.1429	55.9766	17.1429	65.9886		30	7.36469	32.4324	10.7345		26.6667	56.5707	26.6667	76.098
18.5714	47.447	18.5714	64.5702		32.5	7.64606	35.1351	9.17434		28.8889	51.4021	28.8889	72.3865
20	39.8903	20	64.388		35	8.61055	37.8378	8.43121		31.1111	46.3602	31.1111	69.8842
21.4286	34.68	21.4286	61.9124		37.5	8.25874	40.5405	6.69951		33.3333	42.9163	33.3333	67.2668
22.8571	30.6675	22.8571	59.4863		40	7.81558	43.2432	6.75476		35.5556	37.8009	35.5556	65.4776
24.2857	25.84	24.2857	57.237		42.5	7.21939	45.946	6.88962		37.7778	33.3346	37.7778	62.3796
25.7143	21.6346	25.7143	55.1431		45	7.22121	48.6487	7.23246		40	30.1771	40	59.3338
27.1429	19.5165	27.1429	49.8896		47.5	7.51067	51.3513	6.98602		42.2222	29.0914	42.2222	55.4026
28.5714	16.513	28.5714	48.5284		50	7.22454	54.054	6.68779		44.4444	25.8669	44.4444	52.071
30	14.8738	30	42.0139		52.5	7.23878	56.7568	7.25894		46.6667	23.6149	46.6667	46.5414
31.4286	12.9259	31.4286	34.2163		55	6.74838	59.4595	6.82453		48.8889	20.8866	48.8889	43.2511
32.8571	11.0289	32.8571	28.6407		57.5	6.29805	62.1622	7.55247		51.1111	19.6685	51.1111	41.8797
34.2857	11.4811	34.2857	26.5995		60	5.8579	64.8649	7.60291		53.3333	18.0671	53.3333	39.0842
35.7143	9.83766	35.7143	23.4179		62.5	6.55106	67.5676	7.7014		55.5556	16.4297	55.5556	34.2653
37.1429	8.78222	37.1429	21.225		65	7.47809	70.2703	6.60381		57.7778	16.1075	57.7778	30.8357
38.5714	7.71384	38.5714	17.9051		67.5	7.47281	72.973	5.46078		60	15.4649	60	29.3732
40	6.62817	40	15.7859		70	6.49013	75.6757	5.1475		62.2222	16.4263	62.2222	28.2219
41.4286	6.00434	41.4286	14.2841		72.5	5.20147	78.3784	5.23117		64.4444	15.3943	64.4444	27.5023
42.8571	6.50071	42.8571	13.5519		75	4.89372	81.0811	6.02217		66.6667	11.5611	66.6667	24.0561
44.2857	7.43691	44.2857	12.9288		77.5	4.894	83.7838	6.88875		68.8889	9.50812	68.8889	22.7778
45.7143	6.93719	45.7143	12.5413		80	5.27874	86.4865	6.05348		71.1111	9.07109	71.1111	22.4026
47.1429	7.73691	47.1429	12.3847		82.5	6.10953	89.1892	6.1179		73.3333	10.2317	73.3333	21.704
48.5714	8.96695	48.5714	12.6449		85	5.8972	91.8919	5.55289		75.5556	9.16621	75.5556	20.0398
50	8.1241	50	11.3661		87.5	6.7235	94.5946	4.75859		77.7778	8.34781	77.7778	19.0702
51.4286	7.29702	51.4286	11.2299		90	6.33947	97.2973	3.50191		80	8.4176	80	19.2064
52.8571	7.62843	52.8571	10.6805		92.5	5.02661	100	2.97771		82.2222	9.58659	82.2222	19.252
54.2857	7.39047	54.2857	9.78012		95	5.35178				84.4444	9.63882	84.4444	18.089
55.7143	6.76891	55.7143	9.20308		97.5	4.83481				86.6667	7.77721	86.6667	15.262
57.1429	5.52577	57.1429	7.67468		100	2.70279				88.8889	7.17866	88.8889	11.9363
58.5714	5.56157	58.5714	6.84793							91.1111	7.99069	91.1111	14.6456
60	4.79539	60	6.53689							93.3333	8.878	93.3333	15.7912
61.4286	5.22324	61.4286	7.11064							95.5556	9.68696	95.5556	10.4182
62.8571	4.95529	62.8571	7.1427							97.7778	6.64553	97.7778	10.863
64.2857	5.02271	64.2857	7.31762							100	7.34934	100	10.0227
65.7143	5.08571	65.7143	7.53415
67.1429	4.33428	67.1429	7.73757
68.5714	4.0407	68.5714	7.68319
70	4.05247	70	6.67294
71.4286	3.2753	71.4286	5.76162
72.8571	3.15275	72.8571	5.98388
74.2857	3.84285	74.2857	6.39942
75.7143	3.71483	75.7143	5.87032
77.1429	3.09386	77.1429	4.62971
78.5714	2.75646	78.5714	5.29154
80	4.05005	80	6.51431
81.4286	5.52195	81.4286	6.6228
82.8571	5.55288	82.8571	6.36485
84.2857	4.85749	84.2857	5.85948
85.7143	5.28664	85.7143	5.57598
87.1429	5.35793	87.1429	5.22933
88.5714	4.21991	88.5714	5.6957
90	3.83842	90	5.24679
91.4286	4.06119	91.4286	5.51119
92.8571	4.29204	92.8571	5.15619
94.2857	4.46282	94.2857	3.99897
95.7143	4.27542	95.7143	3.80273
97.1429	3.98503	97.1429	3.70428
98.5714	4.52139	98.5714	4.12239
100	5.42002	100	5.22183

## Sheet: Figure5
Figure 5: Wave-like progression of fat infiltration along the proximo-distal muscle axis in facioscapulohumeral muscular dystrophy (FSHD) patients.
data for baseline fat fraction 0-10%						data for baseline fat fraction 10-20%						data for baseline fat fraction 20-30%						data for baseline fat fraction 30-40%						data for baseline fat fraction 40-50%						data for baseline fat fraction 50-60%						data for baseline fat fraction 60-70%						data for baseline fat fraction 70-80%						data for baseline fat fraction 80-90%
Fat fraction change (%)						Fat fraction change (%)						Fat fraction change (%)						Fat fraction change (%)						Fat fraction change (%)						Fat fraction change (%)						Fat fraction change (%)						Fat fraction change (%)						Fat fraction change (%)
segment 1	segment 2	segment 3	segment 4	segment 5		segment 1	segment 2	segment 3	segment 4	segment 5		segment 1	segment 2	segment 3	segment 4	segment 5		segment 1	segment 2	segment 3	segment 4	segment 5		segment 1	segment 2	segment 3	segment 4	segment 5		segment 1	segment 2	segment 3	segment 4	segment 5		segment 1	segment 2	segment 3	segment 4	segment 5		segment 1	segment 2	segment 3	segment 4	segment 5		segment 1	segment 2
1.5686	2.03385	-0.00105622	0.419081	4.21581		-3.96651	-3.80573	-4.99448	-4.0887	-3.03624		21.0413	26.1029	18.6139	17.7552	28.5962		29.9653	23.1697	24.5441	22.9533	25.4189		-6.6065	4.28208	12.16	19.6287	20.8376		11.6178	10.4205	12.7343	22.8674	30.1299		-3.4005	-3.36157	1.39182	3.66432	1.67317		5.07156	2.14378	-5.66953	-2.06543	1.77746		-1.52582	-2.23075
-5.28094	-1.96092	-0.77197	-0.837052	1.32675		8.84204	4.05651	-0.260023	-0.646358	0.0771291		-2.58803	16.4381	29.1466	25.1402	19.1369		-2.45638	21.6996	31.0376	26.3083	18.9005		-1.5131	3.05922	15.0181	23.8292	14.896		-8.46639	-5.13436	2.09556	15.8896	12.845		-5.13266	-2.40302	1.2203	10.4245	13.7177		-2.53749	-1.37118	0.379026	8.46498	24.0723		-0.477621	2.31129
-1.93659	-0.322943	1.43755	0.230965	-0.0965416		1.94044	11.0515	9.39559	6.58264	12.143		-2.45416	14.1649	25.1344	20.1141	9.0066		29.191	35.3715	40.2052	36.9113	38.4894		-1.32624	7.56376	12.4163	22.0415	22.1028		10.2119	5.78366	25.4947	35.2783	24.1		0.588627	-4.62983	-0.279804	12.4272	33.5896		-3.01598	-3.16994	1.5684	8.47681	35.1669		-0.504673	2.14533
0.913193	0.965712	2.1287	1.81478	2.72058		-0.105775	-2.31672	-4.52197	-5.38586	-7.47529		36.0202	39.9392	39.1707	38.662	27.8848		14.5381	24.1671	25.0141	14.6035	34.7975		-1.45338	4.4611	10.1182	21.2957	15.6457		24.3136	12.5312	14.099	19.3492	20.4822		14.8433	12.6958	11.7823	6.47287	13.4842		1.73783	-0.927817	2.94022	1.96951	5.62631		2.15156	0.377625
-0.122481	0.292138	-0.450529	-1.08471	-1.5416		19.9542	7.09031	-0.106948	0.493599	-0.0914857		22.6114	18.8273	18.2389	21.6648	24.265		3.36075	10.1271	37.9191	45.6708	14.849		7.1586	9.22712	15.9309	21.7854	19.7402		-6.10039	-5.35815	-2.64364	-1.73298	-6.33331		2.31909	4.28604	4.45437	7.18523	11.0089		-0.301328	-1.99073	1.85572	2.24424	6.17289		-5.09091	0.226779
1.7265	0.869364	0.753524	1.48874	3.20256		3.29446	0.713588	5.26512	2.69232	1.8674		15.8068	20.5576	16.45	18.0155	9.0958		-2.47748	2.95504	8.26941	22.6429	16.06		2.43733	17.8132	32.3607	38.5447	29.1409		13.0728	2.28417	-6.86105	-0.905097	2.52888		-3.6073	-2.71521	2.42825	21.1283	14.4636		0.122877	1.91923	2.64967	3.62782	5.81637		-7.96125	-1.49731
24.6406	7.86168	0.4627	1.43173	2.03159		11.2291	16.3611	6.78005	3.00459	1.71686		-0.729112	9.30099	40.1263	34.3575	12.3127		7.54089	-1.5122	2.92453	5.34826	1.63975		-0.56967	8.14961	8.34752	9.55297	6.37662		18.2799	17.8363	11.5989	-0.128324	-3.77057		2.21906	-0.820647	-2.50929	-1.76261	1.37277		1.81707	3.24379	8.80433	5.74192	6.67352		-4.03397	-4.84559
-1.39334	-1.41606	0.625966	1.29859	1.94678		17.7454	2.54162	0.0774142	-2.93541	-3.48716		33.1638	26.4167	20.8706	10.5321	5.91913		39.2735	26.605	31.9171	32.3461	14.7445		9.48674	11.6731	26.9303	39.5632	30.8189		3.79853	-1.67369	2.4621	-0.00191825	4.48221		0.429214	9.33795	3.53022	-1.79993	7.5345		-0.260547	-9.11598	-11.6268	-4.48888	-7.80234		-5.96945	-3.5002
0.470701	1.18784	0.380804	-0.930806	-0.681813		-0.0202817	4.26715	2.36049	-1.45339	-2.10245		4.93736	12.6362	-2.82131	-4.01642	2.68841		10.097	15.5173	19.4494	26.1055	18.4191		5.45355	-3.17745	2.14157	6.54792	-1.62962		-6.8485	-2.08653	-4.22238	2.3408	-0.254783		10.6796	15.1873	3.43218	1.16383	5.92886		5.53391	3.7009	3.22388	0.721204	-2.58904		-1.10569	-4.55066
1.47491	0.849142	1.02247	0.178308	-1.6149		12.808	10.3263	3.07676	-1.63664	-3.46207		5.03963	12.4801	24.5463	25.3069	25.4491		8.68155	22.8662	22.1503	12.0213	7.16613		25.5644	27.5706	22.4908	18.2934	19.3978		-0.120096	1.07552	5.22004	21.4921	31.3813		0.281803	-0.385435	5.2843	8.05932	13.3979		4.84237	1.17339	0.378569	-1.9946	5.69501		-1.64801	0.951676
-0.358241	-0.445552	-0.0595797	0.691495	-1.96497		23.5835	14.2963	2.82179	2.60229	1.97943		-4.96701	11.1726	4.42069	-0.796081	-4.47985		13.1033	15.4244	6.99288	5.49556	6.15513		2.26682	-0.330272	2.57338	8.20816	-0.13717		0.221993	5.3717	4.00609	6.24791	2.59588		23.1017	17.5519	6.06003	-1.60963	1.93515		0.637375	10.3126	3.26357	3.55735	2.794		0.170297	-2.40661
1.60108	-0.136625	-1.91518	0.00034159	-0.858486		-3.9372	0.803807	3.77865	8.30322	12.0597		0.741284	-2.90392	-3.76075	-1.69738	-3.81223		-7.93194	15.3866	3.69905	9.17704	1.09508		-0.202838	1.97835	0.973787	6.6682	1.93247		10.0803	17.5019	8.00693	6.45997	1.45381		4.8318	12.2459	3.47657	0.567571	1.69576		-1.22636	-2.17548	-3.46961	0.169377	3.64025		-1.79429	0.445898
-2.53186	1.28449	-1.0129	-1.11644	-1.18796		8.26135	-4.93475	-1.9304	1.89998	-0.216176		1.47537	1.16888	-4.47068	-2.04719	-0.940128								0.360299	-5.79648	-2.69492	-3.21842	0.45036		2.40579	14.6445	18.9652	15.8278	18.029		19.9572	19.1832	17.1184	6.34576	-5.05589		0.857348	0.983318	-0.742159	0.0788904	0.212234		1.41048	-3.50638
-1.56132	0.905869	-3.68555	-2.2779	-1.58647		4.33032	2.56529	-1.51928	1.5098	2.95275		4.10953	-2.09199	2.18552	-0.296263	-1.53267								-0.744689	-2.77054	-7.04955	-3.58103	-1.27224		4.62769	-1.58716	-0.012751	13.0196	4.44907		-3.43831	-6.4075	2.46153	8.9513	15.0432		-7.24323	-3.31629	-2.56714	-1.52497	-0.195946		-4.43762	-5.13131
0.536119	0.525181	0.783331	-0.100779	-2.28273		-1.09473	-2.31659	-2.51299	0.357471	-0.719296		1.98295	5.415	3.27804	3.31738	-1.4466								-4.17278	2.52666	0.99224	-1.68301	-1.074		5.2519	7.36851	12.806	10.9007	6.80686		-8.16411	-9.10379	-0.712797	4.61021	3.9802		-0.675072	2.16916	1.10778	1.52575	0.158084		-3.00411	-2.00779
2.13797	-0.487583	-1.61671	-1.17889	-2.34998		5.8277	22.8709	11.1135	3.96181	1.8015														2.40326	8.30152	6.10253	3.35731	3.13446		0.86365	-0.247342	-4.79427	-12.5499	-3.673		-1.39565	-8.15971	-4.31817	-1.50346	5.88601		-1.63945	1.8553	0.2722	2.19747	-3.34889
0.198008	0.526381	-1.2274	-2.0971	-1.89382		-3.57853	1.75238	-0.810187	-0.483938	0.991834														0.0579172	4.07412	-1.61006	-0.481449	0.958038		1.86596	-4.90685	3.13292	5.17126	3.97518		-6.48161	-5.20099	0.807057	6.1146	4.69925		-5.50687	1.08676	-2.61254	-0.419132	-0.749271
-1.26991	-0.848205	-0.198654	0.531479	-1.34269		8.02251	6.77169	3.68772	3.03045	2.08512														0.777805	0.20908	0.373522	-2.93791	-7.50714		5.19134	1.29708	1.52076	1.86387	2.06252		6.1606	10.3944	6.75963	4.22675	9.24985		-11.1339	-6.64575	-3.70104	-2.36217	-1.69592
0.0330403	0.103483	-0.164208	-1.44773	-1.92788		14.6877	17.2066	7.21102	3.26024	1.6052														-4.15884	3.41718	-1.16667	0.0415229	3.88115		-3.83253	-0.337496	1.54205	7.58342	7.12806		-3.87906	2.71871	3.21598	2.46683	1.76726		6.79706	0.16236	1.81175	-0.422858	-2.07641
-1.1999	-0.43411	-2.95899	-2.87017	-1.27368		12.2793	5.24543	-0.0439705	3.70805	-1.55331																				3.83963	-0.567931	-1.24364	-0.66444	-3.16023		-0.0500666	2.43968	5.00578	4.34141	4.55734		1.07463	-1.18612	-3.19945	-5.55758	-4.7054
-3.28982	-2.41041	-1.98294	-1.93217	-0.377577		6.05168	16.989	14.2815	3.56601	2.61624																				-6.50899	-4.40315	0.793103	3.31693	-7.69194		4.01685	1.94202	4.36469	3.30463	6.10589		-9.87411	-5.86099	-2.18021	0.152594	-0.482256
-3.30796	-3.0103	-0.496728	-0.225603	-0.530273		5.01945	22.4751	4.06433	2.49998	0.458991																				-3.57533	-1.03101	0.640074	5.8477	-0.999553		3.79303	7.59489	10.9	7.22218	6.96855		6.04485	-0.00816488	-0.3513	-0.314728	-1.71976
-0.208067	-2.76977	-2.4126	-1.9947	-2.40303		17.0472	23.3071	35.9457	30.8023	14.5221																				-0.616088	-2.4087	-0.747509	6.94615	2.06646		-4.72532	-4.53685	-1.23018	-1.72877	-3.49069		-2.97268	-0.823557	6.05832	2.14	-0.640283
0.410405	-0.887019	-0.319864	0.0188269	0.172718		-1.2861	2.36467	3.72041	10.5568	20.2172																										0.764194	-2.98035	-0.499905	8.872	34.5114		-1.84093	-1.55174	-3.43691	-4.40278	-3.78246
-1.62352	-2.48753	-3.19192	-1.25591	0.479153		7.35109	12.4157	11.2545	2.53708	-1.28509																										1.14272	-3.36468	1.06297	5.71121	0.687154		-2.00885	-1.92366	2.16705	-1.4166	-4.03841
-7.96599	-4.5358	-0.492588	1.73891	1.63772		11.6043	8.6636	5.56612	3.85408	1.56859																										-10.2954	-16.0999	-14.1845	0.615298	-4.27125		-4.65662	-5.89391	-8.19929	-7.7258	-5.65144
-1.28469	-1.98346	-2.01438	-1.06854	-1.7214		-2.99733	-7.49991	2.91913	-1.7515	-5.66655																										-12.3409	-0.240836	7.79362	8.17228	13.0601		-1.68952	-2.75411	-2.26342	-4.51537	-2.53148
-0.343941	-0.535502	-1.5434	-0.156319	-0.0764179		-1.1694	2.21524	1.44902	-1.25759	-4.50516																										-9.98497	-2.33303	7.41597	14.0057	12.6736		-1.45561	1.05528	0.377428	0.0116416	-2.76843
1.33095	1.22186	-0.164656	-0.20569	-0.853012		-4.98667	-2.50536	-1.21165	1.08366	-1.65334																										-6.91195	0.164251	-3.09802	-0.733582	1.97		-2.91851	-3.68449	-3.58767	-1.95296	-3.42548
0.457584	0.686252	-0.850594	-0.918078	-0.784956		2.68683	-2.56277	-0.234393	-2.62831	-7.72681																										-8.17664	-7.33943	2.38084	-2.52463	-0.9646		-1.66836	-2.08978	0.698899	1.42013	1.75929
-0.787119	-2.67089	-1.61167	-1.10501	-0.763905		2.68884	-0.317106	2.12506	2.00305	-1.01756																										-7.32825	-8.0192	-5.9532	-1.41545	-1.81031
9.27481	0.72392	-1.31643	-1.34018	-1.63231		18.4677	10.6153	-0.0206776	-0.0823825	-0.35297																										2.66079	-2.00419	-0.796767	5.60447	1.30274
0.829124	1.19427	0.589294	-0.441534	1.18428		-2.74618	-3.60242	-4.93011	-4.41525	-4.99606																										0.188303	-3.24962	-0.834013	2.96839	5.05229
16.792	2.3829	1.57819	1.83324	1.75175		-10.0572	-5.30771	-5.96328	-3.47824	-2.56967																										6.74891	3.35522	1.16163	12.8751	18.2391
-5.27397	-1.38622	0.425042	3.03224	2.84094		-2.29821	1.381	0.671714	0.984284	-1.29635																										-5.22233	-2.17515	1.66689	-1.8496	-3.93986
10.0167	7.38876	4.22043	3.40536	4.54579		1.8599	-3.33176	-5.80984	-4.33551	-2.01125																										-0.844096	-7.27243	-10.0137	-4.63613	-5.25883
3.35427	3.87841	1.62318	-1.40427	-0.454265		-2.29179	-3.67111	-5.53126	-5.34791	-1.10306																										-5.21713	-9.50569	-8.92708	-9.85781	-9.81826
13.5929	8.89543	8.79109	5.66181	3.29065		0.820642	-14.3958	-8.11579	-6.56779	-7.79704																										-10.1662	-8.06535	-7.92141	-11.4052	-12.1127
3.2993	-0.60318	1.47133	0.853185	4.44568		9.45772	-0.568769	-1.15421	-5.11585	-8.52399																										-1.93144	-0.20761	-4.68311	-6.47264	-0.757679
37.5013	24.6839	26.2458	17.0636	8.18288		13.4357	20.5676	5.8998	3.50236	1.85953																										-3.98645	-3.53459	-2.10856	-4.74922	-8.81893
-0.511056	-1.11088	-1.45438	-1.15334	-0.429101		6.0526	8.60564	2.42894	0.402123	10.1112																										0.950268	2.37293	4.27557	9.30642	8.61195
-2.98157	-2.52728	-1.58354	-1.06461	-0.106095		9.98967	13.2469	15.3368	21.5749	22.0864																										-4.00765	-3.2081	-4.3165	-3.42561	0.343696
0.778245	-3.90399	-1.29855	-1.29102	-0.139888		10.5659	10.6776	9.85571	4.94592	6.63379																										-1.68952	-2.75411	-2.26342	-4.51537	-2.53148
23.3594	-0.375044	-1.44452	-0.926609	-0.990615		7.11603	4.48009	8.91203	7.92363	3.65272																										-1.45561	1.05528	0.377428	0.0116416	-2.76843
4.63461	1.59878	0.782801	0.761022	1.44999		27.9234	14.9888	4.30227	0.157949	-1.09589																										-2.91851	-3.68449	-3.58767	-1.95296	-3.42548
7.38382	-0.880674	-1.5516	-0.972646	0.490356		-5.28573	3.1849	15.2044	24.4635	23.3194																										-1.66836	-2.08978	0.698899	1.42013	1.75929
-2.4843	0.637968	0.22934	0.00627297	0.159662		1.34166	-1.63778	-1.88984	-0.590582	-0.768449
10.6766	10.0808	2.26333	1.47681	0.838964		-2.44591	2.42895	-1.22901	-0.355315	0.200645
40.4131	7.99286	-0.149136	1.60867	1.42824		-4.40044	-3.51146	-2.81834	-1.99724	-1.34198
0.281967	-3.64545	-5.61696	-1.4374	-2.40359		3.09569	0.984636	-1.58449	1.01995	1.07351
-0.848282	-1.5937	-0.775956	-1.05152	0.000402617		14.9968	0.898183	2.78237	1.89548	-2.53752
2.57452	-11.1768	-3.35017	-1.49751	0.069335
19.0524	6.28742	-0.363242	-0.787385	-1.58556
-0.717589	1.29281	1.64453	0.253959	-0.960659
9.87367	4.99971	1.93187	1.13522	-0.0117632
3.22043	0.0999005	-2.50082	-3.82562	-3.29614
-0.598197	-0.672169	-0.334948	-0.354464	0.378531
12.2151	5.17025	3.32612	2.33843	2.23952
3.40951	3.54939	6.42547	16.0191	4.43651
-1.06098	-1.94597	1.65385	3.35765	2.01337
-2.69403	-0.102851	4.54143	4.38507	3.13119
12.1654	4.23073	0.797279	-0.443423	0.429765
31.2109	15.3006	1.91267	0.573525	0.230042
0.137997	-0.472329	-2.08309	0.0368822	-0.99709
0.696373	-3.43299	-0.899416	-0.431721	-1.64492
-0.458535	-2.78696	-3.03622	-0.776334	-1.81473
-0.689898	0.497204	-1.95591	-0.858044	-2.44338
-1.09656	-0.369444	-1.95093	-1.64325	0.953899
-4.92545	-4.29412	-1.01091	-0.280202	-0.40704
-1.50831	-2.96364	-3.8265	0.0189633	0.962519
4.49988	1.6588	-1.07649	-0.757423	-1.43576
-1.57256	-3.14221	-3.44307	-2.93987	-2.83241
-0.790753	-2.46872	-2.70678	-1.9266	-0.861057
1.89931	0.250972	0.0680821	-1.82217	-0.552836
1.22042	1.57204	-0.376141	0.531683	-1.05123
-1.60138	-2.15452	-0.902871	-1.45922	-0.878712
1.98947	1.54494	-0.389566	0.847993	0.51502
1.84051	1.79649	-0.605842	-1.20164	-0.795246
-4.21029	-1.05254	0.251043	0.478862	0.71355
1.21738	-1.14952	-1.74473	1.43341	2.35737
3.1607	-2.38747	-1.92824	-1.6667	1.65998
1.46821	0.797963	-0.0432392	-1.41633	-0.690596
3.20502	1.43673	-0.302855	-1.92565	-1.34952
0.107712	-2.57115	0.655724	-0.385352	0.0605787
-0.0993384	-0.934689	-0.78849	-0.717986	-0.927951
-0.648019	-0.388233	1.20218	0.34644	0.102096
-2.62704	-0.574584	0.756187	0.832434	3.31396
[truncated: 3 more columns]

## Sheet: Figure6
Figure 6: Typical examples of muscles in facioscapulohumeral muscular dystrophy (FSHD) patients not showing a decreasing proximo-distal fat infiltration profile.
Data for figure 6a									Data for figure 6b
vastus medialis		rectus femoris		peroneus		extensor digitorum			tibialis anterior 1		tibialis anterior 2			Data for figure 6c							Data for figure 6d
Muscle length (%)	Baseline fat fraction (%)	Muscle length (%)	Baseline fat fraction (%)	Muscle length (%)	Baseline fat fraction (%)	Muscle length (%)	Baseline fat fraction (%)		Muscle length (%)	Baseline fat fraction (%)	Muscle length (%)	Baseline fat fraction (%)		peroneus		extensor digitorum		biceps femoris short head			gracilis		vastus medialis		rectus femoris
0	48.6948	0	39.3952	0	6.36416	0	6.37457		0	50.7706	0	58.1964		Muscle length (%)	Baseline fat fraction (%)	Muscle length (%)	Baseline fat fraction (%)	Muscle length (%)	Baseline fat fraction (%)		Muscle length (%)	Baseline fat fraction (%)	Muscle length (%)	Baseline fat fraction (%)	Muscle length (%)	Baseline fat fraction (%)
2.85714	49.3329	2.85714	45.7244	1.66667	6.98606	1.92308	7.56875		2.5	51.0197	2.22222	49.7947		0	20.7056	0	44.6191	0	63.562		0	37.3554	0	31.0966	0	81.0106
5.71429	48.6846	5.71429	43.095	3.33333	5.26723	3.84615	7.63064		5	47.0132	4.44444	43.8295		2	20.2863	2.22222	42.461	4	63.6165		2.5	29.0533	2	30.6468	1.81818	75.7332
8.57143	45.9124	8.57143	53.584	5	3.69672	5.76923	6.79775		7.5	41.7768	6.66667	38.0224		4	19.1643	4.44444	42.3485	8	56.5752		5	23.6679	4	31.9912	3.63636	73.2937
11.4286	46.7923	11.4286	57.7726	6.66667	4.40797	7.69231	7.54143		10	37.8392	8.88889	34.7623		6	20.2395	6.66667	43.3832	12	54.604		7.5	22.4032	6	33.4861	5.45455	60.6084
14.2857	44.9905	14.2857	59.1263	8.33333	4.9683	9.61538	7.25599		12.5	33.4336	11.1111	32.1389		8	22.2764	8.88889	43.0019	16	55.0485		10	21.0881	8	36.169	7.27273	56.3692
17.1429	44.3985	17.1429	58.7786	10	5.94666	11.5385	10.8058		15	29.2997	13.3333	33.9835		10	24.6198	11.1111	44.8985	20	54.5873		12.5	23.6231	10	40.0321	9.09091	55.9435
20	43.9505	20	57.918	11.6667	7.20353	13.4615	9.58001		17.5	24.7345	15.5556	37.0421		12	24.9069	13.3333	43.1352	24	54.4021		15	27.4968	12	42.241	10.9091	48.9621
22.8571	45.9033	22.8571	56.5842	13.3333	6.43156	15.3846	8.85405		20	20.3692	17.7778	35.4723		14	26.3753	15.5556	44.1652	28	54.4473		17.5	29.6799	14	50.3404	12.7273	41.5577
25.7143	47.0908	25.7143	55.2826	15	5.45592	17.3077	8.84102		22.5	17.468	20	31.1358		16	28.8642	17.7778	42.7867	32	54.4197		20	32.2629	16	52.8954	14.5455	33.6234
28.5714	47.8265	28.5714	53.7943	16.6667	5.55893	19.2308	8.65976		25	14.364	22.2222	30.4642		18	31.0265	20	41.7545	36	53.4073		22.5	32.3622	18	51.047	16.3636	24.9354
31.4286	45.504	31.4286	55.6403	18.3333	5.37288	21.1538	8.57958		27.5	12.2191	24.4444	29.8744		20	32.0981	22.2222	40.3858	40	54.1497		25	32.6052	20	52.0881	18.1818	19.5868
34.2857	45.3757	34.2857	54.5469	20	7.22873	23.0769	9.47223		30	11.3741	26.6667	25.7258		22	30.6599	24.4444	44.5943	44	56.4057		27.5	33.9678	22	61.2773	20	16.4418
37.1429	49.4086	37.1429	53.7242	21.6667	7.71294	25	10.8682		32.5	12.0785	28.8889	23.4959		24	29.6674	26.6667	47.8696	48	61.9103		30	35.7287	24	64.369	21.8182	14.7132
40	49.5246	40	57.9312	23.3333	9.35814	26.9231	10.6286		35	10.8257	31.1111	21.3202		26	29.3076	28.8889	49.0801	52	60.8237		32.5	36.4589	26	59.797	23.6364	14.9148
42.8571	51.5599	42.8571	64.9621	25	9.81155	28.8462	19.3846		37.5	10.265	33.3333	18.4193		28	29.436	31.1111	47.1725	56	59.9366		35	34.6891	28	61.7532	25.4545	15.2418
45.7143	55.9008	45.7143	61.6911	26.6667	10.5392	30.7692	20.1224		40	10.1391	35.5556	16.3287		30	27.4993	33.3333	48.9515	60	59.9424		37.5	37.4906	30	67.95	27.2727	15.8921
48.5714	61.0384	48.5714	60.3266	28.3333	9.25841	32.6923	21.5505		42.5	9.78383	37.7778	14.3824		32	27.1439	35.5556	46.196	64	57.7429		40	41.2596	32	67.8884	29.0909	20.399
51.4286	62.8098	51.4286	59.4699	30	9.05454	34.6154	18.0858		45	7.96605	40	13.5743		34	26.7858	37.7778	47.7911	68	58.301		42.5	42.7383	34	72.7328	30.9091	22.7721
54.2857	64.4345	54.2857	58.5143	31.6667	9.18259	36.5385	16.7698		47.5	7.77264	42.2222	13.2229		36	27.1179	40	50.7946	72	57.9799		45	43.1706	36	71.9691	32.7273	26.7883
57.1429	67.6326	57.1429	57.3549	33.3333	10.129	38.4615	15.7778		50	7.84907	44.4444	12.8169		38	25.4235	42.2222	53.8235	76	59.022		47.5	42.1506	38	68.3169	34.5455	31.4546
60	63.0824	60	54.8181	35	8.80728	40.3846	17.1435		52.5	8.18915	46.6667	13.5146		40	25.7912	44.4444	51.1231	80	59.9991		50	46.1803	40	72.1599	36.3636	33.1317
62.8571	67.2362	62.8571	55.0728	36.6667	9.36121	42.3077	19.0861		55	9.34409	48.8889	12.9199		42	26.5579	46.6667	51.8599	84	61.2078		52.5	46.2391	42	69.4746	38.1818	32.0446
65.7143	67.1838	65.7143	56.2289	38.3333	9.01945	44.2308	19.2886		57.5	8.51837	51.1111	11.8834		44	26.2815	48.8889	49.4486	88	63.5977		55	46.5376	44	63.3004	40	28.149
68.5714	63.2035	68.5714	55.4362	40	8.65297	46.1538	17.9939		60	8.20898	53.3333	12.091		46	26.1061	51.1111	48.7628	92	64.5539		57.5	41.7824	46	63.1017	41.8182	27.3448
71.4286	73.1559	71.4286	56.395	41.6667	8.35773	48.0769	17.163		62.5	7.84713	55.5556	12.7557		48	27.3039	53.3333	47.389	96	66.2384		60	39.4652	48	60.571	43.6364	27.7218
74.2857	74.9906	74.2857	56.3681	43.3333	9.16894	50	19.805		65	7.80419	57.7778	11.9715		50	27.085	55.5556	45.7587	100	67.1896		62.5	37.6895	50	62.4496	45.4545	29.7552
77.1429	70.0193	77.1429	53.3811	45	9.08333	51.9231	21.6463		67.5	8.17145	60	11.3069		52	26.4803	57.7778	46.2788				65	37.2296	52	63.4101	47.2727	30.6594
80	74.1478	80	54.6736	46.6667	9.22089	53.8462	21.8179		70	6.96861	62.2222	12.0022		54	25.373	60	44.6632				67.5	35.67	54	62.7998	49.0909	32.2365
82.8571	75.6015	82.8571	52.761	48.3333	9.71164	55.7692	14.6684		72.5	7.20518	64.4444	11.0892		56	23.72	62.2222	43.0142				70	31.8069	56	58.6118	50.9091	38.0293
85.7143	75.3484	85.7143	58.6723	50	9.59498	57.6923	15.3102		75	6.92717	66.6667	10.6292		58	22.6186	64.4444	40.3975				72.5	29.8572	58	60.8235	52.7273	41.6299
88.5714	74.8846	88.5714	60.7135	51.6667	11.4005	59.6154	15.3777		77.5	7.03249	68.8889	9.90503		60	22.6415	66.6667	39.9167				75	26.2665	60	60.4977	54.5455	40.7064
91.4286	74.2496	91.4286	60.6491	53.3333	11.0868	61.5385	16.9086		80	8.83732	71.1111	9.22689		62	23.8218	68.8889	39.4433				77.5	22.9828	62	58.7925	56.3636	46.7208
94.2857	72.243	94.2857	66.0059	55	12.5783	63.4615	17.1922		82.5	9.87864	73.3333	11.9057		64	22.338	71.1111	39.0565				80	19.5652	64	57.7813	58.1818	48.7785
97.1429	67.5729	97.1429	67.9913	56.6667	12.7251	65.3846	15.9176		85	10.3971	75.5556	15.6894		66	21.2007	73.3333	40.963				82.5	18.6636	66	56.5339	60	48.9616
100	64.2926	100	64.5598	58.3333	13.7026	67.3077	13.2616		87.5	11.3101	77.7778	14.5089		68	20.2649	75.5556	38.7018				85	19.4572	68	56.3631	61.8182	53.2843
				60	13.4158	69.2308	13.776		90	12.2116	80	14.7209		70	20.2297	77.7778	37.9243				87.5	20.0458	70	58.2198	63.6364	58.5761
				61.6667	14.0096	71.1538	13.0819		92.5	14.2978	82.2222	13.591		72	20.7819	80	38.8113				90	22.207	72	58.5654	65.4545	64.6339
				63.3333	14.7257	73.0769	12.3319		95	16.7157	84.4444	16.5178		74	21.4623	82.2222	40.0776				92.5	22.1069	74	56.2388	67.2727	68.1839
				65	14.5453	75	13.392		97.5	18.333	86.6667	19.5915		76	22.9622	84.4444	37.8025				95	19.8252	76	50.9539	69.0909	65.3504
				66.6667	13.9094	76.9231	16.0132		100	22.6678	88.8889	20.0805		78	22.145	86.6667	38.6669				97.5	16.4435	78	49.8802	70.9091	63.7538
				68.3333	14.216	78.8462	17.5056				91.1111	24.7036		80	22.4234	88.8889	38.7306				100	15.2825	80	47.9641	72.7273	62.5126
				70	15.3076	80.7692	17.4628				93.3333	29.5686		82	21.8928	91.1111	38.8146						82	44.1044	74.5455	61.2038
				71.6667	14.849	82.6923	17.1897				95.5556	35.7773		84	20.4886	93.3333	39.8513						84	38.7426	76.3636	56.0142
				73.3333	14.5929	84.6154	17.1867				97.7778	41.2003		86	21.6074	95.5556	43.8548						86	30.9019	78.1818	49.166
				75	14.401	86.5385	23.3716				100	43.0019		88	19.5939	97.7778	46.4674						88	27.794	80	43.5813
				76.6667	14.7743	88.4615	23.961							90	19.0571	100	48.0044						90	26.5184	81.8182	38.2229
				78.3333	16.3967	90.3846	26.3577							92	21.2596								92	25.0314	83.6364	38.8014
				80	17.3968	92.3077	27.4838							94	21.3994								94	23.5917	85.4545	27.6748
				81.6667	18.2129	94.2308	25.7357							96	20.4195								96	24.1931	87.2727	17.0806
				83.3333	18.0237	96.1538	26.8891							98	21.9214								98	22.7149	89.0909	15.0347
				85	18.0523	98.0769	27.7642							100	15.9333								100	22.1898	90.9091	15.28
				86.6667	17.9203	100	30.0445																		92.7273	14.2303
				88.3333	16.1397																				94.5455	12.6464
				90	15.2912																				96.3636	13.6132
				91.6667	14.1147																				98.1818	14.8969
				93.3333	13.666																				100	15.5301
				95	15.0541
				96.6667	14.0045
				98.3333	14.8752
				100	15.645

## Sheet: Figure7a-c
Figure 7: Effect of localised sampling on the estimated fat fraction and its progression in muscles of facioscapulohumeral muscular dystrophy (FSHD) patients.
Data for figure 7a				Data for figure 7b				Data for figure 7c
Baseline fat fraction whole muscle assessment (%)	Error 5 middle slices (%)	Error 5 slices spread along the muscle (%)		Change in fat fraction whole muscle assessment (%)	Error 5 middle slices (%/year)	Error 5 slices spread along the muscle (%/year)		Baseline fat fraction whole muscle assessment (%)	Error 5 middle slices (%/year)	Error 5 slices spread along the muscle (%/year)
5.86053	0.0672004	-0.274611		0.287279	-0.274611	0.0633304		5.86053	-0.274611	0.0633304
8.96181	0.346106	0.222935		-0.360137	0.222935	0.181169		8.96181	0.222935	0.181169
13.7767	-2.6838	0.225393		-1.07669	0.225393	0.264124		13.7767	0.225393	0.264124
6.38825	-1.40692	0.538933		0.0347022	0.538933	0.0141505		6.38825	0.538933	0.0141505
3.25901	-0.695166	0.0610289		0.486973	0.0610289	0.0311015		3.25901	0.0610289	0.0311015
6.50318	0.0472198	-0.0805136		-0.118636	-0.0805136	-0.105925		6.50318	-0.0805136	-0.105925
3.97218	0.527809	-0.17455		0.303039	-0.17455	0.0312115		3.97218	-0.17455	0.0312115
7.83527	-1.84866	-1.34788		1.47113	-1.34788	-0.0226303		7.83527	-1.34788	-0.0226303
4.58543	-0.86331	0.228027		-0.00399381	0.228027	-0.104467		4.58543	0.228027	-0.104467
4.77649	0.163033	0.148026		0.0310646	0.148026	0.148026		4.77649	0.148026	0.148026
5.07847	-1.30782	0.365262		-0.0027847	0.365262	0.0406179		5.07847	0.365262	0.0406179
5.43789	-0.228162	0.00460456		-0.102755	0.00460456	0.0752136		5.43789	0.00460456	0.0752136
5.60943	1.74202	-0.399322		-0.179037	-0.399322	-0.0791716		5.60943	-0.399322	-0.0791716
6.45002	-0.503457	-0.110168		-0.181391	-0.110168	0.114504		6.45002	-0.110168	0.114504
9.98203	6.62354	-1.17659		-0.450611	-1.17659	-0.129699		9.98203	-1.17659	-0.129699
5.35313	-1.49273	0.0847949		0.119708	0.0847949	0.0367752		5.35313	0.0847949	0.0367752
6.64531	-0.346851	-0.241358		-0.183856	-0.241358	-0.0949197		6.64531	-0.241358	-0.0949197
16.9332	-1.14138	-0.275679		0.170106	-0.275679	-0.0797936		16.9332	-0.275679	-0.0797936
22.9059	-4.20565	1.51175		1.97984	1.51175	0.204834		22.9059	1.51175	0.204834
6.81768	0.0568782	-0.0762686		-0.345152	-0.0762686	-0.0268403		6.81768	-0.0762686	-0.0268403
5.87348	0.186255	0.0278948		-0.087297	0.0278948	-0.0145497		5.87348	0.0278948	-0.0145497
5.86745	0.359157	0.137869		-0.201997	0.137869	-0.118181		5.86745	0.137869	-0.118181
12.0851	-3.85466	0.386877		2.37866	0.386877	0.230161		12.0851	0.386877	0.230161
9.90745	0.807584	-0.0519543		-0.477771	-0.0519543	-0.140554		9.90745	-0.0519543	-0.140554
12.7574	-2.5096	0.263929		-1.26585	0.263929	0.226635		12.7574	0.263929	0.226635
8.47879	1.06271	0.142347		-0.506368	0.142347	-0.0217007		8.47879	0.142347	-0.0217007
7.29772	-1.20866	0.206988		-0.390959	0.206988	-0.0191577		7.29772	0.206988	-0.0191577
8.92643	-0.208498	-0.0739551		-0.595923	-0.0739551	-0.0618958		8.92643	-0.0739551	-0.0618958
4.15661	-0.336389	-0.0456716		-0.0401948	-0.0456716	0.119009		4.15661	-0.0456716	0.119009
10.0702	-2.879	-0.940895		0.889454	-0.940895	0.0158681		10.0702	-0.940895	0.0158681
6.57551	2.19167	-0.324293		-0.497543	-0.324293	0.0784559		6.57551	-0.324293	0.0784559
7.52302	0.919902	0.089812		-0.140235	0.089812	0.0976383		7.52302	0.089812	0.0976383
10.4522	-5.97894	0.924153		0.596155	0.924153	0.458698		10.4522	0.924153	0.458698
5.65342	0.432975	-0.162525		-0.434611	-0.162525	0.0345794		5.65342	-0.162525	0.0345794
5.4988	0.407077	-0.231291		-0.181159	-0.231291	0.0943564		5.4988	-0.231291	0.0943564
5.44231	-0.41129	-0.242079		0.118076	-0.242079	-0.0712399		5.44231	-0.242079	-0.0712399
9.49942	3.66227	-0.124603		-0.129198	-0.124603	0.260949		9.49942	-0.124603	0.260949
6.47153	0.654628	-0.0214947		-0.444517	-0.0214947	0.0856616		6.47153	-0.0214947	0.0856616
8.72631	-3.66107	-0.417104		0.0902236	-0.417104	0.105618		8.72631	-0.417104	0.105618
16.2828	0.126287	0.0700861		1.15896	0.0700861	-0.21935		16.2828	0.0700861	-0.21935
50.1855	3.01394	0.502677		2.96063	0.502677	-0.0976506		50.1855	0.502677	-0.0976506
4.25779	-0.426466	0.121359		0.138936	0.121359	0.0455029		4.25779	0.121359	0.0455029
4.99092	0.0072827	-0.419523		0.80103	-0.419523	-0.0518213		4.99092	-0.419523	-0.0518213
69.818	-2.73975	0.304171		0.0669804	0.304171	-0.22622		69.818	0.304171	-0.22622
10.923	-0.923985	0.168584		-0.0358849	0.168584	0.216666		10.923	0.168584	0.216666
17.5525	2.01587	0.172092		0.25035	0.172092	0.148801		17.5525	0.172092	0.148801
42.1601	14.7794	-3.11114		3.71872	-3.11114	-1.6012		42.1601	-3.11114	-1.6012
11.1091	-2.08688	-0.0611168		0.498328	-0.0611168	-0.258651		11.1091	-0.0611168	-0.258651
25.3816	-2.16647	-0.568402		5.63362	-0.568402	0.823901		25.3816	-0.568402	0.823901
28.6487	2.61671	1.06104		6.39598	1.06104	0.445929		28.6487	1.06104	0.445929
52.2325	2.35012	-0.976654		4.35264	-0.976654	-0.070854		52.2325	-0.976654	-0.070854
79.0637	5.82818	-1.33759		-0.270119	-1.33759	-0.0515531		79.0637	-1.33759	-0.0515531
26.8876	7.35688	-1.0136		4.34716	-1.0136	1.30071		26.8876	-1.0136	1.30071
8.52924	-1.15348	0.586841		-0.0032578	0.586841	-0.196004		8.52924	0.586841	-0.196004
64.4844	3.64573	-1.14216		1.32788	-1.14216	-0.192226		64.4844	-1.14216	-0.192226
42.9943	11.2634	-0.87626		3.84251	-0.87626	-0.00631717		42.9943	-0.87626	-0.00631717
41.3422	7.51351	0.347373		3.99411	0.347373	0.215949		41.3422	0.347373	0.215949
37.9642	-1.60883	0.738333		2.38555	0.738333	0.146441		37.9642	0.738333	0.146441
66.8873	11.5573	-3.23505		2.85439	-3.23505	-0.488491		66.8873	-3.23505	-0.488491
30.3053	0.259234	0.103908		6.7197	0.103908	-0.128826		30.3053	0.103908	-0.128826
37.1119	-8.36085	1.48552		6.34716	1.48552	-0.509085		37.1119	1.48552	-0.509085
51.4547	23.4566	-1.31453		1.74681	-1.31453	-0.730447		51.4547	-1.31453	-0.730447
53.9012	-1.3354	1.34157		5.1553	1.34157	0.0174035		53.9012	1.34157	0.0174035
71.959	7.10434	-1.88152		1.59799	-1.88152	-0.285408		71.959	-1.88152	-0.285408
22.8237	3.36138	0.335012		9.96444	0.335012	-0.0729599		22.8237	0.335012	-0.0729599
65.4245	-1.46426	0.0874492		3.0351	0.0874492	0.00861473		65.4245	0.0874492	0.00861473
60.9089	3.38727	-0.552262		1.70387	-0.552262	-0.0336325		60.9089	-0.552262	-0.0336325
44.2159	10.0913	-1.62994		4.5292	-1.62994	-0.0634937		44.2159	-1.62994	-0.0634937
46.2161	11.7566	-1.42404		3.46417	-1.42404	-0.415984		46.2161	-1.42404	-0.415984
41.2895	-0.229867	0.320061		3.84539	0.320061	0.0646088		41.2895	0.320061	0.0646088
70.3542	6.85328	-1.86751		2.16768	-1.86751	0.383046		70.3542	-1.86751	0.383046
27.2965	-3.44246	-0.622982		5.51426	-0.622982	-0.155763		27.2965	-0.622982	-0.155763
41.2042	-10.05	1.28463		7.35015	1.28463	-0.508835		41.2042	1.28463	-0.508835
46.1958	18.7688	0.627		1.55434	0.627	-0.0866032		46.1958	0.627	-0.0866032
48.3323	-3.13997	1.38549		6.34403	1.38549	0.350343		48.3323	1.38549	0.350343
63.9175	11.0016	-1.26067		1.78956	-1.26067	-0.121569		63.9175	-1.26067	-0.121569
30.0404	0.52005	0.745246		9.97708	0.745246	-0.0381213		30.0404	0.745246	-0.0381213
57.3758	5.6072	-0.966058		4.67754	-0.966058	0.0701297		57.3758	-0.966058	0.0701297
61.297	1.63441	-0.131566		-0.427642	-0.131566	0.293101		61.297	-0.131566	0.293101
60.4323	-1.18012	0.179506		1.05854	0.179506	-0.518407		60.4323	0.179506	-0.518407
12.3195	-0.687361	-0.964185		1.58358	-0.964185	-0.35425		12.3195	-0.964185	-0.35425
8.24494	0.620594	-0.122866		1.36239	-0.122866	0.100656		8.24494	-0.122866	0.100656
6.13322	-0.376113	0.263951		0.398586	0.263951	0.111442		6.13322	0.263951	0.111442
66.6485	1.30173	-0.412689		1.43046	-0.412689	-0.554596		66.6485	-0.412689	-0.554596
66.6579	0.91428	-0.35737		1.82268	-0.35737	0.240175		66.6579	-0.35737	0.240175
78.4423	-0.162877	0.27382		0.614045	0.27382	0.281664		78.4423	0.27382	0.281664
8.83232	-2.88377	0.136033		2.39393	0.136033	-0.0744904		8.83232	0.136033	-0.0744904
13.1956	-0.807102	-0.194024		1.12917	-0.194024	-0.244436		13.1956	-0.194024	-0.244436
57.5062	3.32273	-0.2296		-1.22744	-0.2296	-0.200284		57.5062	-0.2296	-0.200284
44.7549	8.11318	-0.334322		0.473784	-0.334322	-0.318316		44.7549	-0.334322	-0.318316
53.2196	11.4777	-2.63985		-0.223707	-2.63985	0.349154		53.2196	-2.63985	0.349154
58.4046	0.588627	0.706346		2.62507	0.706346	0.212644		58.4046	0.706346	0.212644
25.2188	-10.5289	-0.548916		4.78503	-0.548916	-0.455404		25.2188	-0.548916	-0.455404
41.7889	0.355192	0.0742736		6.054	0.0742736	0.115086		41.7889	0.0742736	0.115086
66.4032	-2.05406	0.353808		2.03852	0.353808	0.193793		66.4032	0.353808	0.193793
65.3537	-7.57546	0.637488		0.503185	0.637488	0.471841		65.3537	0.637488	0.471841
63.0228	-0.0630634	0.683661		3.86505	0.683661	-0.456579		63.0228	0.683661	-0.456579
64.5099	7.3556	-0.215663		0.706799	-0.215663	-0.0370021		64.5099	-0.215663	-0.0370021
55.5606	8.77507	-0.186545		0.60246	-0.186545	-0.220958		55.5606	-0.186545	-0.220958
71.2414	9.75398	-0.0355534		0.356153	-0.0355534	-0.169206		71.2414	-0.0355534	-0.169206
63.0414	-8.246	0.127159		-0.314593	0.127159	0.459889		63.0414	0.127159	0.459889
43.7036	15.6615	-0.288902		1.10223	-0.288902	0.298072		43.7036	-0.288902	0.298072
15.9134	2.83111	-0.43151		-0.0046748	-0.43151	0.06221		15.9134	-0.43151	0.06221
15.8931	-1.90456	-0.908383		0.22911	-0.908383	0.0512364		15.8931	-0.908383	0.0512364
11.7057	0.517867	-0.175549		-0.277313	-0.175549	-0.0677801		11.7057	-0.175549	-0.0677801
18.7182	-1.58091	0.196001		2.69795	0.196001	-0.144952		18.7182	0.196001	-0.144952
35.0987	4.8564	0.499087		6.41149	0.499087	0.271557		35.0987	0.499087	0.271557
78.722	0.27165	-0.116364		0.838346	-0.116364	-0.0393426		78.722	-0.116364	-0.0393426
14.5508	0.561285	-0.291243		-0.107069	-0.291243	0.0717225		14.5508	-0.291243	0.0717225
6.14667	-0.62286	-0.27365		0.500618	-0.27365	0.187555		6.14667	-0.27365	0.187555
60.2332	1.50587	-0.327692		-0.7146	-0.327692	-0.532812		60.2332	-0.327692	-0.532812
46.1044	14.0712	-0.504858		0.566399	-0.504858	-0.388545		46.1044	-0.504858	-0.388545
51.4036	5.57594	-0.680692		-0.542323	-0.680692	-0.0339927		51.4036	-0.680692	-0.0339927
66.5438	3.00798	-0.468618		0.0605702	-0.468618	-0.287713		66.5438	-0.468618	-0.287713
28.24	5.39676	0.57469		6.75569	0.57469	0.496887		28.24	0.57469	0.496887
60.9432	2.43402	-0.113687		1.95555	-0.113687	-0.248166		60.9432	-0.113687	-0.248166
71.153	-4.62262	1.24786		1.56706	1.24786	0.274962		71.153	1.24786	0.274962
67.9282	-3.22371	0.366207		0.73052	0.366207	-0.106026		67.9282	0.366207	-0.106026
68.2667	3.01494	-0.399963		1.04191	-0.399963	-0.153679		68.2667	-0.399963	-0.153679
58.8196	11.9235	-1.54924		2.76049	-1.54924	0.101084		58.8196	-1.54924	0.101084
62.6934	5.43625	0.433462		1.08754	0.433462	0.388139		62.6934	0.433462	0.388139
9.88714	-0.308197	1.92832		5.42193	1.92832	-0.206041		9.88714	1.92832	-0.206041
43.4571	-3.542	0.180222		-0.803494	0.180222	-0.0534162		43.4571	0.180222	-0.0534162
44.1643	5.65687	-0.785356		-0.907961	-0.785356	0.0108679		44.1643	-0.785356	0.0108679
7.61036	0.596631	-0.200501		-0.271757	-0.200501	0.211506		7.61036	-0.200501	0.211506
5.88622	0.305402	-0.00576443		-0.384112	-0.00576443	-0.0456457		5.88622	-0.00576443	-0.0456457
5.69402	0.176994	-0.00234811		-0.270692	-0.00234811	-0.17244		5.69402	-0.00234811	-0.17244
6.697	0.121175	-0.451011		-0.02167	-0.451011	0.0214211		6.697	-0.451011	0.0214211
3.11056	-1.10717	-0.156345		0.344558	-0.156345	0.00390784		3.11056	-0.156345	0.00390784
37.2274	-6.09982	2.78		6.9443	2.78	-0.425834		37.2274	2.78	-0.425834
5.42199	-1.80021	-0.616874		0.312785	-0.616874	0.012819		5.42199	-0.616874	0.012819
3.80202	-1.00281	0.157234		-0.00119363	0.157234	-0.0796047		3.80202	0.157234	-0.0796047
77.0585	-1.42276	-1.3249		-1.72389	-1.3249	0.0762506		77.0585	-1.3249	0.0762506
4.9506	-0.807999	-0.279397		1.04295	-0.279397	0.357266		4.9506	-0.279397	0.357266
12.0447	6.14762	-0.217499		1.19803	-0.217499	0.102461		12.0447	-0.217499	0.102461
15.5626	-7.08772	-1.31157		2.89582	-1.31157	0.000225385		15.5626	-1.31157	0.000225385
4.39687	1.26042	-1.67502		1.42729	-1.67502	-0.181752		4.39687	-1.67502	-0.181752
58.4922	0.213158	-0.0736828		1.10014	-0.0736828	-0.0884768		58.4922	-0.0736828	-0.0884768
79.2141	-1.83512	0.656089		0.373769	0.656089	-0.101657		79.2141	0.656089	-0.101657
71.6795	1.80741	-0.374131		0.217827	-0.374131	-0.101144		71.6795	-0.374131	-0.101144
78.2098	0.715051	-0.132786		1.12041	-0.132786	-0.0132616		78.2098	-0.132786	-0.0132616
32.5104	12.4402	-1.51694		3.26511	-1.51694	-0.0414667		32.5104	-1.51694	-0.0414667
58.4323	-6.06046	-0.2576		2.09696	-0.2576	-0.0132377		58.4323	-0.2576	-0.0132377
64.1031	-1.5127	0.762893		2.08307	0.762893	0.055137		64.1031	0.762893	0.055137
32.4659	-3.06386	0.112786		0.770038	0.112786	0.223578		32.4659	0.112786	0.223578
43.0879	-2.61155	0.0964743		0.149292	0.0964743	-0.239065		43.0879	0.0964743	-0.239065
9.08106	3.44345	-0.880248		-0.802612	-0.880248	-0.0633406		9.08106	-0.880248	-0.0633406
6.71809	-2.15711	0.088892		-0.228887	0.088892	-0.0486215		6.71809	0.088892	-0.0486215
5.89059	0.431031	-0.310347		-0.616883	-0.310347	-0.0963991		5.89059	-0.310347	-0.0963991
9.17921	-1.12926	-0.300846		0.142717	-0.300846	0.0488458		9.17921	-0.300846	0.0488458
3.73772	-0.436919	0.259179		0.168488	0.259179	-0.0642772		3.73772	0.259179	-0.0642772
4.99024	-1.77531	-0.104511		0.690794	-0.104511	0.10458		4.99024	-0.104511	0.10458
9.39354	-2.73679	-0.293786		-0.302617	-0.293786	-0.0866827		9.39354	-0.293786	-0.0866827
4.0701	-0.059709	-0.0219853		-0.086413	-0.0219853	-0.111094		4.0701	-0.0219853	-0.111094
75.1651	1.69176	-0.448115		-0.308986	-0.448115	0.0335145		75.1651	-0.448115	0.0335145
11.3007	-2.68509	-1.1499		0.792611	-1.1499	0.2249		11.3007	-1.1499	0.2249
9.31768	0.927687	-0.407433		0.997773	-0.407433	-0.00664938		9.31768	-0.407433	-0.00664938
12.8875	4.08811	1.49656		2.5473	1.49656	0.03251		12.8875	1.49656	0.03251
15.0445	-7.10185	-0.351351		1.31724	-0.351351	0.668673		15.0445	-0.351351	0.668673
69.268	-2.74786	0.591784		-0.78837	0.591784	0.0618863		69.268	0.591784	0.0618863
78.8967	1.72766	-0.190429		0.030958	-0.190429	0.0916352		78.8967	-0.190429	0.0916352
65.0298	10.8204	-1.99648		1.87883	-1.99648	-0.11147		65.0298	-1.99648	-0.11147
82.2941	-1.10154	0.318187		-0.256868	0.318187	-0.166875		82.2941	0.318187	-0.166875
15.4605	7.48242	2.36376		7.06061	2.36376	-0.0527211		15.4605	2.36376	-0.0527211
50.08	-9.05608	0.913888		4.27994	0.913888	0.0953256		50.08	0.913888	0.0953256
30.807	2.90512	0.440726		7.71122	0.440726	-0.120706		30.807	0.440726	-0.120706
9.87598	-4.31202	-0.696148		2.19105	-0.696148	0.0272754		9.87598	-0.696148	0.0272754
16.8305	2.93355	-1.10824		1.94535	-1.10824	-0.275682		16.8305	-1.10824	-0.275682
18.0033	0.480221	1.95507		1.10836	1.95507	-0.00855345		18.0033	1.95507	-0.00855345
7.37732	-2.12703	0.356042		0.236738	0.356042	-0.142072		7.37732	0.356042	-0.142072
6.41385	-1.02338	0.356489		0.874201	0.356489	0.228687		6.41385	0.356489	0.228687
12.0023	-5.11307	-0.142716		1.5765	-0.142716	-0.388164		12.0023	-0.142716	-0.388164
7.36425	-0.742983	-0.197337		0.522738	-0.197337	0.0585834		7.36425	-0.197337	0.0585834
8.43838	-2.12932	-0.973414		1.62047	-0.973414	-0.0763824		8.43838	-0.973414	-0.0763824
9.90172	1.02896	-0.360345		-0.220758	-0.360345	0.0869944		9.90172	-0.360345	0.0869944
10.8816	0.0947597	0.446202		-0.73486	0.446202	0.0697633		10.8816	0.446202	0.0697633
71.4184	9.50029	-0.325244		-0.68774	-0.325244	-0.0732306		71.4184	-0.325244	-0.0732306
8.63961	-0.352979	-0.0748629		-0.354963	-0.0748629	0.109334		8.63961	-0.0748629	0.109334
8.74161	-0.187202	-0.0791484		-0.554725	-0.0791484	0.179319		8.74161	-0.0791484	0.179319
7.50504	2.17141	-0.546845		-0.199703	-0.546845	-0.0300612		7.50504	-0.546845	-0.0300612
7.87554	2.34583	-0.416188		-0.212368	-0.416188	0.153038		7.87554	-0.416188	0.153038
35.2502	9.60168	0.672211		4.56579	0.672211	0.0416731		35.2502	0.672211	0.0416731
83.0499	1.239	0.0612451		-0.0864426	0.0612451	0.248878		83.0499	0.0612451	0.248878
55.3318	19.7014	-2.47474		1.83038	-2.47474	-0.0242011		55.3318	-2.47474	-0.0242011
81.6177	-1.96858	0.716927		0.755079	0.716927	0.0994127		81.6177	0.716927	0.0994127
69.9747	7.67305	0.0971399		0.240031	0.0971399	0.0459029		69.9747	0.0971399	0.0459029
52.0534	0.00893182	1.18723		2.52486	1.18723	0.501316		52.0534	1.18723	0.501316
79.8331	-0.406155	0.19713		0.317057	0.19713	0.0202851		79.8331	0.19713	0.0202851
12.1672	-1.83029	0.64872		-0.139326	0.64872	0.039987		12.1672	0.64872	0.039987
13.1243	1.84202	-0.0121523		-0.315565	-0.0121523	0.294087		13.1243	-0.0121523	0.294087
18.3195	-0.248397	0.988796		-0.811645	0.988796	-0.444852		18.3195	0.988796	-0.444852
9.55319	-2.64585	0.503126		-0.607304	0.503126	0.187123		9.55319	0.503126	0.187123
8.38209	1.26499	-0.88147		-0.382332	-0.88147	-0.223622		8.38209	-0.88147	-0.223622
11.9154	-2.54883	0.31378		0.349988	0.31378	0.251116		11.9154	0.31378	0.251116
6.7344	0.545527	-0.304429		0.0126811	-0.304429	0.00128332		6.7344	-0.304429	0.00128332
10.4438	-2.40721	-1.29666		0.982423	-1.29666	-0.617459		10.4438	-1.29666	-0.617459
12.0129	-0.532611	-0.223048		-1.0816	-0.223048	0.0441614		12.0129	-0.223048	0.0441614
12.9413	2.49759	-0.271676		-1.31621	-0.271676	0.0788678		12.9413	-0.271676	0.0788678
14.1891	-0.479409	-0.0690724		0.0612446	-0.0690724	0.0812498		14.1891	-0.0690724	0.0812498
9.47041	-0.295718	0.0435329		-0.835644	0.0435329	0.0974724		9.47041	0.0435329	0.0974724
8.55779	-0.0585877	-0.170584		-0.567173	-0.170584	0.0655698		8.55779	-0.170584	0.0655698
7.529	-0.299267	0.290727		0.0336209	0.290727	0.153806		7.529	0.290727	0.153806
9.57844	5.01735	-0.243332		0.0712626	-0.243332	-0.0481086		9.57844	-0.243332	-0.0481086
9.09152	-1.09281	0.26747		-0.411664	0.26747	0.111615		9.09152	0.26747	0.111615
31.5349	-9.89108	1.1584		5.13309	1.1584	-0.334196		31.5349	1.1584	-0.334196
6.62146	2.32673	-0.360238		0.16691	-0.360238	0.114845		6.62146	-0.360238	0.114845
80.5149	2.65584	-0.508208		0.811738	-0.508208	-0.0554518		80.5149	-0.508208	-0.0554518
6.0092	3.23781	-0.437872		-0.0437822	-0.437872	-0.0909169		6.0092	-0.437872	-0.0909169
25.9406	7.01981	1.18035		4.67376	1.18035	0.0490351		25.9406	1.18035	0.0490351
75.9872	2.17104	-0.0051014		0.209729	-0.0051014	0.214536		75.9872	-0.0051014	0.214536
68.3396	9.12141	-1.97697		-2.17085	-1.97697	0.893301		68.3396	-1.97697	0.893301
57.698	-0.568856	-0.109916		-1.18145	-0.109916	-0.0474915		57.698	-0.109916	-0.0474915
14.7012	2.72797	-0.755255		-0.990902	-0.755255	-0.162356		14.7012	-0.755255	-0.162356
13.4363	5.65129	-0.330959		-1.13811	-0.330959	0.0301212		13.4363	-0.330959	0.0301212
14.8535	0.55419	-0.0320115		-2.26368	-0.0320115	-0.240325		14.8535	-0.0320115	-0.240325
28.1769	2.75007	-0.532101		-0.0567865	-0.532101	0.440811		28.1769	-0.532101	0.440811
66.1622	0.00150308	0.951355		1.36098	0.951355	-0.0269842		66.1622	0.951355	-0.0269842
67.6683	1.44825	0.78853		1.35188	0.78853	-0.511395		67.6683	0.78853	-0.511395
13.9689	-3.28419	-0.195366		-0.1011	-0.195366	0.0631675		13.9689	-0.195366	0.0631675
5.06656	-0.943189	0.232584		-0.130278	0.232584	-0.13767		5.06656	0.232584	-0.13767
8.49204	0.527046	-0.432774		-0.0121277	-0.432774	0.0578637		8.49204	-0.432774	0.0578637
74.0373	-5.53264	-0.0819675		-0.395237	-0.0819675	0.103505		74.0373	-0.0819675	0.103505
66.3809	12.2802	-0.693289		-0.237817	-0.693289	0.278389		66.3809	-0.693289	0.278389
66.829	-4.45712	1.56755		-0.952116	1.56755	-0.982212		66.829	1.56755	-0.982212
17.6735	-3.03177	-0.487231		1.84874	-0.487231	-0.102629		17.6735	-0.487231	-0.102629
68.4227	4.41917	-0.763086		-1.64444	-0.763086	-0.0625789		68.4227	-0.763086	-0.0625789
83.8222	0.273597	-0.0851698		-0.654304	-0.0851698	0.0960889		83.8222	-0.0851698	0.0960889
78.401	3.00211	-0.611427		-0.690488	-0.611427	-0.00758257		78.401	-0.611427	-0.00758257
83.1488	-2.9593	1.01611		0.0840941	1.01611	0.14879		83.1488	1.01611	0.14879
63.0846	13.1495	-1.07788		0.464246	-1.07788	0.101825		63.0846	-1.07788	0.101825
66.8814	17.7562	-1.10901		0.712075	-1.10901	0.246959		66.8814	-1.10901	0.246959
89.5115	0.504024	-0.160978		-0.925458	-0.160978	0.046429		89.5115	-0.160978	0.046429
17.5795	-4.93294	-0.533341		1.21335	-0.533341	0.0418423		17.5795	-0.533341	0.0418423
13.6647	-1.16049	0.0388345		4.55489	0.0388345	-0.0437803		13.6647	0.0388345	-0.0437803
24.1056	2.3548	0.367429		6.14224	0.367429	-0.335017		24.1056	0.367429	-0.335017
16.5143	3.51064	0.73248		2.44241	0.73248	-0.144437		16.5143	0.73248	-0.144437
10.7889	2.55773	0.162823		2.03015	0.162823	0.196675		10.7889	0.162823	0.196675
25.854	-7.18452	0.342588		0.60286	0.342588	0.0335163		25.854	0.342588	0.0335163
36.3994	1.23678	-0.582094		2.25885	-0.582094	-0.0423746		36.3994	-0.582094	-0.0423746
61.8968	16.0271	-2.06362		1.75673	-2.06362	-0.133055		61.8968	-2.06362	-0.133055
16.6451	0.562291	-0.738125		1.97443	-0.738125	0.0420505		16.6451	-0.738125	0.0420505
15.444	-1.5279	0.0504905		4.5322	0.0504905	0.510454		15.444	0.0504905	0.510454
71.8031	-1.24944	0.238689		0.0749365	0.238689	-0.0249417		71.8031	0.238689	-0.0249417
47.0596	2.90894	0.113964		1.30502	0.113964	-0.0934284		47.0596	0.113964	-0.0934284
55.7367	0.320731	0.79031		0.771719	0.79031	0.00280275		55.7367	0.79031	0.00280275
55.4861	6.97505	0.113915		0.613851	0.113915	0.212147		55.4861	0.113915	0.212147
7.24071	-0.144711	-0.209605		-0.126026	-0.209605	0.209445		7.24071	-0.209605	0.209445
70.2554	8.21684	0.180721		-0.751971	0.180721	-0.410231		70.2554	0.180721	-0.410231
85.7111	-1.18427	0.526024		-0.53785	0.526024	0.326886		85.7111	0.526024	0.326886
77.3897	-6.64531	-0.103798		-0.524028	-0.103798	-0.207282		77.3897	-0.103798	-0.207282
86.0594	-2.20282	0.455395		-0.148617	0.455395	-0.285266		86.0594	0.455395	-0.285266
68.7464	5.36958	0.593767		-0.305283	0.593767	0.0389798		68.7464	0.593767	0.0389798
55.8816	23.3057	-1.13092		1.70039	-1.13092	0.101685		55.8816	-1.13092	0.101685
83.0356	-1.42832	-0.1474		-0.0731447	-0.1474	0.0628833		83.0356	-0.1474	0.0628833
59.4273	-0.804219	0.000267912		-0.289774	0.000267912	0.634953		59.4273	0.000267912	0.634953
62.375	3.5198	-1.25007		-1.94563	-1.25007	-0.0645991		62.375	-1.25007	-0.0645991
14.7144	1.96956	0.0412334		-0.304093	0.0412334	0.232679		14.7144	0.0412334	0.232679
7.28819	0.671546	0.101147		-0.043671	0.101147	0.0773612		7.28819	0.101147	0.0773612
7.25549	-1.33355	0.0859522		0.0237994	0.0859522	-0.107796		7.25549	0.0859522	-0.107796
78.317	1.51956	-0.0762987		-0.0631986	-0.0762987	0.105962		78.317	-0.0762987	0.105962
66.6861	-1.83834	-0.0674661		-2.54279	-0.0674661	-0.100882		66.6861	-0.0674661	-0.100882
66.4938	-0.704056	0.461349		-2.82282	0.461349	-0.18601		66.4938	0.461349	-0.18601
70.5549	-7.35537	1.61919		0.378999	1.61919	-0.139904		70.5549	1.61919	-0.139904
6.31055	-1.167	0.156297		-0.127371	0.156297	-0.0814003		6.31055	0.156297	-0.0814003
24.6956	-0.868018	-0.366005		-0.761097	-0.366005	0.0496264		24.6956	-0.366005	0.0496264
43.6775	2.23995	-1.15566		0.0934063	-1.15566	-0.040737		43.6775	-1.15566	-0.040737
69.2668	4.70409	-0.117912		-1.00518	-0.117912	-0.0782376		69.2668	-0.117912	-0.0782376
43.151	4.70806	-0.326084		-0.32512	-0.326084	0.076818		43.151	-0.326084	0.076818
22.9699	-2.44868	-0.895279		-0.620895	-0.895279	-0.0196371		22.9699	-0.895279	-0.0196371
63.9895	-3.41558	0.629752		-1.24734	0.629752	-0.242133		63.9895	0.629752	-0.242133
79.4115	1.68043	0.278605		-0.993814	0.278605	0.144681		79.4115	0.278605	0.144681
86.3158	-0.215284	-0.221473		-0.829784	-0.221473	-0.0937451		86.3158	-0.221473	-0.0937451
77.9149	-5.41559	1.35563		-0.194562	1.35563	0.372321		77.9149	1.35563	0.372321
52.7529	22.3454	1.83227		-1.5755	1.83227	-0.179274		52.7529	1.83227	-0.179274
58.865	4.36404	-0.272652		0.154789	-0.272652	-0.12491		58.865	-0.272652	-0.12491
36.3588	2.66928	-0.504696		1.58948	-0.504696	0.150292		36.3588	-0.504696	0.150292
14.5078	-5.36616	-0.300837		-0.12044	-0.300837	0.036387		14.5078	-0.300837	0.036387
24.3655	-11.7811	0.542071		0.14552	0.542071	0.340486		24.3655	0.542071	0.340486
14.4523	2.93585	-0.183002		-0.694603	-0.183002	-0.0588351		14.4523	-0.183002	-0.0588351
6.3102	0.945915	0.0715548		-0.214315	0.0715548	0.0813773		6.3102	0.0715548	0.0813773
4.49648	-1.21394	0.46947		0.0888124	0.46947	0.131302		4.49648	0.46947	0.131302
57.4179	16.5751	-0.735674		0.484021	-0.735674	-0.0156997		57.4179	-0.735674	-0.0156997
62.2473	8.32903	-0.499693		1.60521	-0.499693	0.0922654		62.2473	-0.499693	0.0922654
81.4183	0.73976	-0.0286953		-0.478461	-0.0286953	-0.106582		81.4183	-0.0286953	-0.106582
68.0939	2.17693	-0.212566		-0.958321	-0.212566	-0.144043		68.0939	-0.212566	-0.144043
4.20064	0.341383	-0.0236184		0.215325	-0.0236184	0.0226791		4.20064	-0.0236184	0.0226791
75.375	0.222378	-0.334113		-1.96371	-0.334113	0.0238918		75.375	-0.334113	0.0238918
49.8648	5.97445	-1.21975		0.339229	-1.21975	-0.0548887		49.8648	-1.21975	-0.0548887
68.8968	2.78883	0.706026		-0.865053	0.706026	0.33427		68.8968	0.706026	0.33427
68.017	6.87548	-0.136587		0.0332144	-0.136587	-0.00548609		68.017	-0.136587	-0.00548609
10.1189	1.90838	-0.234177		0.122934	-0.234177	0.012251		10.1189	-0.234177	0.012251
61.2066	5.56457	-0.252612		-0.868466	-0.252612	-0.101588		61.2066	-0.252612	-0.101588
82.775	1.6461	0.0854106		-0.406581	0.0854106	0.044073		82.775	0.0854106	0.044073
87.3046	0.332616	0.079124		-0.766845	0.079124	0.120251		87.3046	0.079124	0.120251
83.0539	0.559682	0.253518		-0.285326	0.253518	-0.47886		83.0539	0.253518	-0.47886
27.1911	12.8955	-0.121986		0.722303	-0.121986	-0.386161		27.1911	-0.121986	-0.386161
63.5972	3.12634	0.118689		0.0794144	0.118689	-0.0731383		63.5972	0.118689	-0.0731383
15.042	-2.79662	-0.216811		0.867394	-0.216811	-0.0731965		15.042	-0.216811	-0.0731965

## Sheet: Figure7d
Figure 7: Effect of localised sampling on the estimated fat fraction and its progression in muscles of facioscapulohumeral muscular dystrophy (FSHD) patients
Data for figure 7d - left																				Data for figure 7d - right
Relative Error fat fraction change for 5 middle slices (%/year)										Absolute Error fat fraction change for 5 middle slices (%/year)										Relative Error fat fraction change for 5 slices spread along the muscle (%/year)										Absolute Error fat fraction change for 5 slices spread along the muscle (%/year)
0-10%	10-20%	20-30%	30-40%	40-50%	50-60%	60-70%	70-80%	80-90%		0-10%	10-20%	20-30%	30-40%	40-50%	50-60%	60-70%	70-80%	80-90%		0-10%	10-20%	20-30%	30-40%	40-50%	50-60%	60-70%	70-80%	80-90%		0-10%	10-20%	20-30%	30-40%	40-50%	50-60%	60-70%	70-80%	80-90%
-0.274611	0.225393	1.51175	0.738333	-3.11114	0.502677	0.304171	-1.33759	0.318187		0.274611	0.225393	1.51175	0.738333	3.11114	0.502677	0.304171	1.33759	0.318187		0.0633304	0.264124	0.204834	0.146441	-1.6012	-0.0976506	-0.22622	-0.0515531	-0.166875		0.0633304	0.264124	0.204834	0.146441	1.6012	0.0976506	0.22622	0.0515531	0.166875
0.222935	-0.275679	-0.568402	0.103908	-0.87626	-0.976654	-1.14216	-1.88152	0.0612451		0.222935	0.275679	0.568402	0.103908	0.87626	0.976654	1.14216	1.88152	0.0612451		0.181169	-0.0797936	0.823901	-0.128826	-0.00631717	-0.070854	-0.192226	-0.285408	0.248878		0.181169	0.0797936	0.823901	0.128826	0.00631717	0.070854	0.192226	0.285408	0.248878
0.538933	0.386877	1.06104	1.48552	0.347373	-1.31453	-3.23505	-1.86751	0.716927		0.538933	0.386877	1.06104	1.48552	0.347373	1.31453	3.23505	1.86751	0.716927		0.0141505	0.230161	0.445929	-0.509085	0.215949	-0.730447	-0.488491	0.383046	0.0994127		0.0141505	0.230161	0.445929	0.509085	0.215949	0.730447	0.488491	0.383046	0.0994127
0.0610289	0.263929	-1.0136	0.745246	-1.62994	1.34157	0.0874492	0.27382	-0.508208		0.0610289	0.263929	1.0136	0.745246	1.62994	1.34157	0.0874492	0.27382	0.508208		0.0311015	0.226635	1.30071	-0.0381213	-0.0634937	0.0174035	0.00861473	0.281664	-0.0554518		0.0311015	0.226635	1.30071	0.0381213	0.0634937	0.0174035	0.00861473	0.281664	0.0554518
-0.0805136	-0.940895	0.335012	0.499087	-1.42404	-0.966058	-0.552262	-0.0355534	-0.0851698		0.0805136	0.940895	0.335012	0.499087	1.42404	0.966058	0.552262	0.0355534	0.0851698		-0.105925	0.0158681	-0.0729599	0.271557	-0.415984	0.0701297	-0.0336325	-0.169206	0.0960889		0.105925	0.0158681	0.0729599	0.271557	0.415984	0.0701297	0.0336325	0.169206	0.0960889
-0.17455	0.924153	-0.622982	2.78	0.320061	-0.2296	-1.26067	-0.116364	1.01611		0.17455	0.924153	0.622982	2.78	0.320061	0.2296	1.26067	0.116364	1.01611		0.0312115	0.458698	-0.155763	-0.425834	0.0646088	-0.200284	-0.121569	-0.0393426	0.14879		0.0312115	0.458698	0.155763	0.425834	0.0646088	0.200284	0.121569	0.0393426	0.14879
-1.34788	0.0700861	-0.548916	-1.51694	1.28463	-2.63985	-0.131566	1.24786	-0.160978		1.34788	0.0700861	0.548916	1.51694	1.28463	2.63985	0.131566	1.24786	0.160978		-0.0226303	-0.21935	-0.455404	-0.0414667	-0.508835	0.349154	0.293101	0.274962	0.046429		0.0226303	0.21935	0.455404	0.0414667	0.508835	0.349154	0.293101	0.274962	0.046429
0.228027	0.168584	0.57469	0.112786	0.627	0.706346	0.179506	-1.3249	0.526024		0.228027	0.168584	0.57469	0.112786	0.627	0.706346	0.179506	1.3249	0.526024		-0.104467	0.216666	0.496887	0.223578	-0.0866032	0.212644	-0.518407	0.0762506	0.326886		0.104467	0.216666	0.496887	0.223578	0.0866032	0.212644	0.518407	0.0762506	0.326886
0.148026	0.172092	1.18035	0.440726	1.38549	-0.186545	-0.412689	0.656089	0.455395		0.148026	0.172092	1.18035	0.440726	1.38549	0.186545	0.412689	0.656089	0.455395		0.148026	0.148801	0.0490351	-0.120706	0.350343	-0.220958	-0.554596	-0.101657	-0.285266		0.148026	0.148801	0.0490351	0.120706	0.350343	0.220958	0.554596	0.101657	0.285266
0.365262	-0.0611168	-0.532101	0.672211	-0.334322	-0.680692	-0.35737	-0.374131	-0.1474		0.365262	0.0611168	0.532101	0.672211	0.334322	0.680692	0.35737	0.374131	0.1474		0.0406179	-0.258651	0.440811	0.0416731	-0.318316	-0.0339927	0.240175	-0.101144	0.0628833		0.0406179	0.258651	0.440811	0.0416731	0.318316	0.0339927	0.240175	0.101144	0.0628833
0.00460456	-0.964185	0.367429	1.1584	0.0742736	-1.54924	0.353808	-0.132786	-0.221473		0.00460456	0.964185	0.367429	1.1584	0.0742736	1.54924	0.353808	0.132786	0.221473		0.0752136	-0.35425	-0.335017	-0.334196	0.115086	0.101084	0.193793	-0.0132616	-0.0937451		0.0752136	0.35425	0.335017	0.334196	0.115086	0.101084	0.193793	0.0132616	0.0937451
-0.399322	-0.194024	0.342588	-0.582094	-0.288902	-0.0736828	0.637488	-0.448115	-0.0286953		0.399322	0.194024	0.342588	0.582094	0.288902	0.0736828	0.637488	0.448115	0.0286953		-0.0791716	-0.244436	0.0335163	-0.0423746	0.298072	-0.0884768	0.471841	0.0335145	-0.106582		0.0791716	0.244436	0.0335163	0.0423746	0.298072	0.0884768	0.471841	0.0335145	0.106582
-0.110168	-0.43151	-0.366005	-0.504696	-0.504858	-0.2576	0.683661	-0.190429	0.0854106		0.110168	0.43151	0.366005	0.504696	0.504858	0.2576	0.683661	0.190429	0.0854106		0.114504	0.06221	0.0496264	0.150292	-0.388545	-0.0132377	-0.456579	0.0916352	0.044073		0.114504	0.06221	0.0496264	0.150292	0.388545	0.0132377	0.456579	0.0916352	0.044073
-1.17659	-0.908383	-0.895279		0.180222	0.913888	-0.215663	-0.325244	0.079124		1.17659	0.908383	0.895279		0.180222	0.913888	0.215663	0.325244	0.079124		-0.129699	0.0512364	-0.0196371		-0.0534162	0.0953256	-0.0370021	-0.0732306	0.120251		0.129699	0.0512364	0.0196371		0.0534162	0.0953256	0.0370021	0.0732306	0.120251
0.0847949	-0.175549	0.542071		-0.785356	-2.47474	0.127159	0.19713	0.253518		0.0847949	0.175549	0.542071		0.785356	2.47474	0.127159	0.19713	0.253518		0.0367752	-0.0677801	0.340486		0.0108679	-0.0242011	0.459889	0.0202851	-0.47886		0.0367752	0.0677801	0.340486		0.0108679	0.0242011	0.459889	0.0202851	0.47886
-0.241358	0.196001	-0.121986		0.0964743	1.18723	-0.327692	-0.0051014			0.241358	0.196001	0.121986		0.0964743	1.18723	0.327692	0.0051014			-0.0949197	-0.144952	-0.386161		-0.239065	0.501316	-0.532812	0.214536			0.0949197	0.144952	0.386161		0.239065	0.501316	0.532812	0.214536
-0.0762686	-0.291243			0.113964	-0.109916	-0.468618	-0.0819675			0.0762686	0.291243			0.113964	0.109916	0.468618	0.0819675			-0.0268403	0.0717225			-0.0934284	-0.0474915	-0.287713	0.103505			0.0268403	0.0717225			0.0934284	0.0474915	0.287713	0.103505
0.0278948	-0.217499			-1.15566	0.79031	-0.113687	-0.611427			0.0278948	0.217499			1.15566	0.79031	0.113687	0.611427			-0.0145497	0.102461			-0.040737	0.00280275	-0.248166	-0.00758257			0.0145497	0.102461			0.040737	0.00280275	0.248166	0.00758257
0.137869	-1.31157			-0.326084	0.113915	0.366207	0.238689			0.137869	1.31157			0.326084	0.113915	0.366207	0.238689			-0.118181	0.000225385			0.076818	0.212147	-0.106026	-0.0249417			0.118181	0.000225385			0.076818	0.212147	0.106026	0.0249417
-0.0519543	-1.1499			-1.21975	-1.13092	-0.399963	0.180721			0.0519543	1.1499			1.21975	1.13092	0.399963	0.180721			-0.140554	0.2249			-0.0548887	0.101685	-0.153679	-0.410231			0.140554	0.2249			0.0548887	0.101685	0.153679	0.410231
0.142347	1.49656				0.000267912	0.433462	-0.103798			0.142347	1.49656				0.000267912	0.433462	0.103798			-0.0217007	0.03251				0.634953	0.388139	-0.207282			0.0217007	0.03251				0.634953	0.388139	0.207282
0.206988	-0.351351				1.83227	0.762893	-0.0762987			0.206988	0.351351				1.83227	0.762893	0.0762987			-0.0191577	0.668673				-0.179274	0.055137	0.105962			0.0191577	0.668673				0.179274	0.055137	0.105962
-0.0739551	2.36376				-0.272652	0.591784	1.61919			0.0739551	2.36376				0.272652	0.591784	1.61919			-0.0618958	-0.0527211				-0.12491	0.0618863	-0.139904			0.0618958	0.0527211				0.12491	0.0618863	0.139904
-0.0456716	-1.10824				-0.735674	-1.99648	0.278605			0.0456716	1.10824				0.735674	1.99648	0.278605			0.119009	-0.275682				-0.0156997	-0.11147	0.144681			0.119009	0.275682				0.0156997	0.11147	0.144681
-0.324293	1.95507					0.0971399	1.35563			0.324293	1.95507					0.0971399	1.35563			0.0784559	-0.00855345					0.0459029	0.372321			0.0784559	0.00855345					0.0459029	0.372321
0.089812	-0.142716					-1.97697	-0.334113			0.089812	0.142716					1.97697	0.334113			0.0976383	-0.388164					0.893301	0.0238918			0.0976383	0.388164					0.893301	0.0238918
-0.162525	0.446202					0.951355				0.162525	0.446202					0.951355				0.0345794	0.0697633					-0.0269842				0.0345794	0.0697633					0.0269842
-0.231291	0.64872					0.78853				0.231291	0.64872					0.78853				0.0943564	0.039987					-0.511395				0.0943564	0.039987					0.511395
-0.242079	-0.0121523					-0.693289				0.242079	0.0121523					0.693289				-0.0712399	0.294087					0.278389				0.0712399	0.294087					0.278389
-0.124603	0.988796					1.56755				0.124603	0.988796					1.56755				0.260949	-0.444852					-0.982212				0.260949	0.444852					0.982212
-0.0214947	0.31378					-0.763086				0.0214947	0.31378					0.763086				0.0856616	0.251116					-0.0625789				0.0856616	0.251116					0.0625789
-0.417104	-1.29666					-1.07788				0.417104	1.29666					1.07788				0.105618	-0.617459					0.101825				0.105618	0.617459					0.101825
0.121359	-0.223048					-1.10901				0.121359	0.223048					1.10901				0.0455029	0.0441614					0.246959				0.0455029	0.0441614					0.246959
-0.419523	-0.271676					-2.06362				0.419523	0.271676					2.06362				-0.0518213	0.0788678					-0.133055				0.0518213	0.0788678					0.133055
0.586841	-0.0690724					0.593767				0.586841	0.0690724					0.593767				-0.196004	0.0812498					0.0389798				0.196004	0.0812498					0.0389798
-0.122866	-0.755255					-1.25007				0.122866	0.755255					1.25007				0.100656	-0.162356					-0.0645991				0.100656	0.162356					0.0645991
0.263951	-0.330959					-0.0674661				0.263951	0.330959					0.0674661				0.111442	0.0301212					-0.100882				0.111442	0.0301212					0.100882
0.136033	-0.0320115					0.461349				0.136033	0.0320115					0.461349				-0.0744904	-0.240325					-0.18601				0.0744904	0.240325					0.18601
-0.27365	-0.195366					-0.117912				0.27365	0.195366					0.117912				0.187555	0.0631675					-0.0782376				0.187555	0.0631675					0.0782376
1.92832	-0.487231					0.629752				1.92832	0.487231					0.629752				-0.206041	-0.102629					-0.242133				0.206041	0.102629					0.242133
-0.200501	-0.533341					-0.499693				0.200501	0.533341					0.499693				0.211506	0.0418423					0.0922654				0.211506	0.0418423					0.0922654
-0.00576443	0.0388345					-0.212566				0.00576443	0.0388345					0.212566				-0.0456457	-0.0437803					-0.144043				0.0456457	0.0437803					0.144043
-0.00234811	0.73248					0.706026				0.00234811	0.73248					0.706026				-0.17244	-0.144437					0.33427				0.17244	0.144437					0.33427
-0.451011	0.162823					-0.136587				0.451011	0.162823					0.136587				0.0214211	0.196675					-0.00548609				0.0214211	0.196675					0.00548609
-0.156345	-0.738125					-0.252612				0.156345	0.738125					0.252612				0.00390784	0.0420505					-0.101588				0.00390784	0.0420505					0.101588
-0.616874	0.0504905					0.118689				0.616874	0.0504905					0.118689				0.012819	0.510454					-0.0731383				0.012819	0.510454					0.0731383
0.157234	0.0412334									0.157234	0.0412334									-0.0796047	0.232679									0.0796047	0.232679
-0.279397	-0.300837									0.279397	0.300837									0.357266	0.036387									0.357266	0.036387
-1.67502	-0.183002									1.67502	0.183002									-0.181752	-0.0588351									0.181752	0.0588351
-0.880248	-0.234177									0.880248	0.234177									-0.0633406	0.012251									0.0633406	0.012251
0.088892	-0.216811									0.088892	0.216811									-0.0486215	-0.0731965									0.0486215	0.0731965
-0.310347										0.310347										-0.0963991										0.0963991
-0.300846										0.300846										0.0488458										0.0488458
0.259179										0.259179										-0.0642772										0.0642772
-0.104511										0.104511										0.10458										0.10458
-0.293786										0.293786										-0.0866827										0.0866827
-0.0219853										0.0219853										-0.111094										0.111094
-0.407433										0.407433										-0.00664938										0.00664938
-0.696148										0.696148										0.0272754										0.0272754
0.356042										0.356042										-0.142072										0.142072
0.356489										0.356489										0.228687										0.228687
-0.197337										0.197337										0.0585834										0.0585834
-0.973414										0.973414										-0.0763824										0.0763824
-0.360345										0.360345										0.0869944										0.0869944
-0.0748629										0.0748629										0.109334										0.109334
-0.0791484										0.0791484										0.179319										0.179319
-0.546845										0.546845										-0.0300612										0.0300612
-0.416188										0.416188										0.153038										0.153038
0.503126										0.503126										0.187123										0.187123
-0.88147										0.88147										-0.223622										0.223622
-0.304429										0.304429										0.00128332										0.00128332
0.0435329										0.0435329										0.0974724										0.0974724
-0.170584										0.170584										0.0655698										0.0655698
0.290727										0.290727										0.153806										0.153806
-0.243332										0.243332										-0.0481086										0.0481086
0.26747										0.26747										0.111615										0.111615
-0.360238										0.360238										0.114845										0.114845
-0.437872										0.437872										-0.0909169										0.0909169
0.232584										0.232584										-0.13767										0.13767
-0.432774										0.432774										0.0578637										0.0578637
-0.209605										0.209605										0.209445										0.209445
0.101147										0.101147										0.0773612										0.0773612
0.0859522										0.0859522										-0.107796										0.107796
0.156297										0.156297										-0.0814003										0.0814003
0.0715548										0.0715548										0.0813773										0.0813773
0.46947										0.46947										0.131302										0.131302
-0.0236184										0.0236184										0.0226791										0.0226791
