# Supplementary material for: Whole-muscle fat analysis identifies distal muscle end as disease initiation site in facioscapulohumeral muscular dystrophy
Source: Commun Med (Lond). 2022 Dec 1;2:155. doi: 10.1038/s43856-022-00217-1 (PMC9712512; doi:10.1038/s43856-022-00217-1)
Supplement: Supplementary file 2 — Supplementary Data 2 [file 43856_2022_217_MOESM2_ESM.xlsx]

## Sheet: PatientLevel_coded
SubjectID	Sex	Age	FollowUp	FollowUp_Time_months	FollowUp_Time_years	FF_Baseline	FF_Followup	dFF	dFF_peryear	dFF_5slices_middle	dFF_5slices_middle_peryear	dFF_5slices_spread1	dFF_5slices_spread1_peryear	FF_Baseline_Lower	FF_Baseline_Upper	FF_Baseline_Low_ANT	FF_Baseline_Low_POST	FF_Baseline_Low_LAT	FF_Baseline_Up_ANT	FF_Baseline_Up_POST	FF_Baseline_Up_MED	dFF_Lower	dFF_Upper	dFF_Low_ANT	dFF_Low_POST	dFF_LOW_LAT	dFF_Up_ANT	dFF_Up_POST	dFF_Up_MED	dFF_Lower_peryear	dFF_Upper_peryear	dFF_Low_ANT_peryear	dFF_Low_POST_peryear	dFF_Low_LAT_peryear	dFF_Up_ANT_peryear	dFF_Up_POST_peryear	dFF_Up_MED_peryear	FF_TA_L	FF_TA_R	FF_EDL_L	FF_EDL_R	FF_P_L	FF_P_R	FF_TP_L	FF_TP_R	FF_FDL_L	FF_FDL_R	FF_SOL_L	FF_SOL_R
1	M	52	1	45.73	3.75	8.6714	8.93784	0.26644	0.0710505	0.0482813	0.012875	0.448497	0.119599	7.99175	9.06839	9.29948	7.12338	13.2683	6.09979	17.3264	8.84133	-0.105835	0.455492	1.64201	0.137341	-4.46799	-0.589583	2.50335	0.98222	-0.0282226	0.121464	0.437869	0.0366244	-1.19146	-0.157222	0.66756	0.261925	5.86053	8.96181	13.7767	6.38825	3.25901	6.50318	3.97218	7.83527	4.58543	4.77649	5.07847	5.43789
2	M	46	1	45.34	3.75	41.3463	58.3463	17	4.53333	18.7727	5.00606	17.7845	4.74253	35.6611	43.3322	13.8085	39.5449	42.1601	45.4939	43.8514	36.1884	12.5275	18.4021	0.288237	15.4142	13.9452	12.758	20.4558	30.5119	3.34066	4.90723	0.0768633	4.11046	3.71872	3.40214	5.45489	8.1365	10.923	17.5525	42.1601	11.1091	25.3816	28.6487	52.2325	79.0637	26.8876	8.52924	64.4844	42.9943
3	M	69	1	44.22	3.67	46.8253	52.7532	5.9279	1.61523	5.52186	1.50459	6.53401	1.78038	36.4728	52.7489	55.0143	36.6641	13.9414	49.3219	65.5163	53.2546	8.14336	4.7006	2.1957	9.81059	3.21258	3.29641	6.82084	6.20187	2.2189	1.28082	0.598283	2.67319	0.875362	0.898204	1.85854	1.68988	61.2971	60.4323	12.3195	8.24494	6.13322	66.6485	66.6579	78.4423	8.83232	13.1956	57.5062	44.7549
4	M	47	1	46.36	3.83	23.1089	28.3751	5.26625	1.375	4.33468	1.13177	5.61856	1.46699	10.5852	31.6125	40.2438	8.53897	8.325	12.3404	75.4488	47.8124	1.62733	7.07915	-0.39464	2.2969	-2.02408	5.25403	1.62284	15.2535	0.424891	1.84834	-0.103039	0.599713	-0.528481	1.37181	0.423717	3.98263	43.4571	44.1643	7.61036	5.88622	5.69401	6.697	3.11056	37.2274	5.42199	3.80202	77.0585	4.9506
5	M	66	1	44.28	3.67	19.4384	21.4064	1.96798	0.536235	3.40164	0.926877	2.59907	0.708194	11.665	23.92	12.4117	10.2942	18.1641	9.94521	49.0243	43.4759	2.15409	1.38505	3.41423	2.1997	0.511116	-1.5539	6.72281	9.51634	0.586947	0.377397	0.930309	0.599374	0.139269	-0.423405	1.83183	2.59301	9.87598	16.8305	18.0033	7.37732	6.41385	12.0024	7.36425	8.43838	9.90172	10.8816	71.4184	8.63961
6	M	72	1	42.58	3.5	51.7297	54.9012	3.17148	0.906138	2.84532	0.812948	3.08747	0.882134	36.6283	59.2444	38.0435	38.3892	19.6853	51.3308	80.6341	66.1162	4.04617	1.94029	3.33956	3.77968	6.2204	2.18025	-1.83461	3.06752	1.15605	0.55437	0.95416	1.07991	1.77726	0.62293	-0.524175	0.876435	68.3396	57.698	14.7012	13.4363	14.8535	28.1769	66.1622	67.6682	13.969	5.06656	8.49204	74.0373
7	M	62	1	41.42	3.42	52.4277	51.8754	-0.552215	-0.161466	-1.10252	-0.322374	-0.510683	-0.149323	44.422	56.4356	36.8	53.4392	14.5805	50.4239	79.571	53.2365	0.111398	-1.02157	-1.96081	0.705304	-1.71948	-1.44497	-2.17707	0.827623	0.0325725	-0.298705	-0.573337	0.206229	-0.502771	-0.422506	-0.636571	0.241995	59.4273	62.375	14.7144	7.28819	7.25549	78.3169	66.6861	66.4938	70.5549	6.31055	24.6956	43.6775
8	F	68	0			26.9324								23.5291	28.6417	31.814	22.1906	23.2918	11.8376	62.1257	32.5579																	72.9864	26.225	25.0411	10.5822	10.5705	18.4803	15.641	38.6716	11.3445	15.9907	6.42911	12.7572
9	F	67	0			18.4553								17.7547	18.8472	11.0862	18.908	18.43	7.86759	45.6038	15.888																	10.7038	8.44564	18.9421	9.22146	8.99377	10.8076	7.51724	42.245	7.67568	8.27453	4.7021	7.05506
[truncated: 32 more columns]

## Sheet: MuscleLevel_coded
SubjectID	Muscle_Name	Follow_Up	FF_Baseline	FF_Follow_up	dFF	dFF_year	FatLevel_10Perc_reverse	Fatlevel_Mercuri1_reverse	dFF_5slices_mid	dFF_5slices_spread1	dFF_year_5slices_mid	dFF_year_5slices_spread1	FF_Baseline_diff_whole_vs_mid	FF_Baseline_diff_whole_vs_spread1	FF_Baseline_diff_whole_vs_mid_abs	FF_Baseline_diff_whole_vs_spread1_abs	dFF_diff_whole_vs_mid_year	dFF_diff_whole_vs_spread1_year	dFF_diff_whole_vs_mid_year_abs	dFF_diff_whole_vs_spread1_year_abs	NumberofSlices	TIRM_Baseline	TIRM_Follow_up	ID_FatinfiltrationPattern	FatExceptionPattern	ID_lowfatmuscles
1	TA_L	1	5.86053	6.93783	1.0773	0.287279	8	4	0.0475035	1.31479	0.0126676	0.350609	0.0672004	0.128867	0.0672004	0.128867	-0.274611	0.0633304	0.274611	0.0633304	36	0	1	1
1	EDL_L	1	8.96181	7.6113	-1.35051	-0.360137	8	4	-0.514507	-0.67113	-0.137202	-0.178968	0.346106	-0.278336	0.346106	0.278336	0.222935	0.181169	0.222935	0.181169	51	1	1	1
1	P_L	1	13.7767	9.73909	-4.03757	-1.07669	7	3	-3.19235	-3.0471	-0.851293	-0.812561	-2.6838	-1.78221	2.6838	1.78221	0.225393	0.264124	0.225393	0.264124	64	0	1	4	1
1	TP_L	1	6.38825	6.51838	0.130133	0.0347023	8	4	2.15113	0.183198	0.573635	0.0488527	-1.40692	-0.073187	1.40692	0.073187	0.538933	0.0141505	0.538933	0.0141505	54	0	0	1
1	FDL_L	1	3.25901	5.08516	1.82615	0.486973	8	4	2.05501	1.94278	0.548002	0.518075	-0.695166	-0.651889	0.695166	0.651889	0.0610289	0.0311015	0.0610289	0.0311015	26	0	0	1
1	SOL_L	1	6.50318	6.05829	-0.444883	-0.118635	8	4	-0.746809	-0.842103	-0.199149	-0.224561	0.0472198	0.210738	0.0472198	0.210738	-0.0805136	-0.105925	0.0805136	0.105925	46	1	1	1
1	GL_L	1	3.97218	5.10858	1.1364	0.303039	8	4	0.481833	1.25344	0.128489	0.334251	0.527809	-0.306128	0.527809	0.306128	-0.17455	0.0312115	0.17455	0.0312115	41	0	0	1
1	GM_L	1	7.83527	13.352	5.51672	1.47112	8	4	0.462177	5.43185	0.123247	1.44849	-1.84866	0.171099	1.84866	0.171099	-1.34788	-0.0226303	1.34788	0.0226303	46	1	1	1		1
1	FHL_L	1	4.58543	4.57045	-0.0149768	-0.00399381	8	4	0.840123	-0.406729	0.224033	-0.108461	-0.86331	0.26409	0.86331	0.26409	0.228027	-0.104467	0.228027	0.104467	51	0	0	1
1	POP_L	1	4.77649	4.89298	0.116492	0.0310646	8	4	0.671589	0.671589	0.17909	0.17909	0.163033	0.163033	0.163033	0.163033	0.148026	0.148026	0.148026	0.148026	6	0	0	1
1	RF_L	1	5.07847	5.06803	-0.0104426	-0.0027847	8	4	1.35929	0.141874	0.362477	0.0378332	-1.30782	-0.0019721	1.30782	0.0019721	0.365262	0.0406179	0.365262	0.0406179	41	0	0	1
1	VL_L	1	5.43789	5.05256	-0.38533	-0.102755	8	4	-0.368063	-0.103279	-0.0981501	-0.027541	-0.228162	-0.413583	0.228162	0.413583	0.00460456	0.0752136	0.00460456	0.0752136	56	0	1	1
1	VI_L	1	5.60943	4.93804	-0.671389	-0.179037	8	4	-2.16885	-0.968282	-0.578359	-0.258209	1.74202	0.417353	1.74202	0.417353	-0.399322	-0.0791716	0.399322	0.0791716	61	0	0	1
1	VM_L	1	6.45002	5.76981	-0.680217	-0.181391	8	4	-1.09335	-0.250826	-0.291559	-0.066887	-0.503457	-0.381247	0.503457	0.381247	-0.110168	0.114504	0.110168	0.114504	61	0	1	1
1	S_L	1	9.98203	8.29224	-1.68979	-0.450611	8	4	-6.10201	-2.17616	-1.6272	-0.58031	6.62354	0.0512828	6.62354	0.0512828	-1.17659	-0.129699	1.17659	0.129699	67	0	0	1
1	BFS_L	1	5.35313	5.80203	0.448907	0.119708	8	4	0.766888	0.586814	0.204503	0.156484	-1.49273	-0.561032	1.49273	0.561032	0.0847949	0.0367752	0.0847949	0.0367752	41	1	1	1
1	BFL_L	1	6.64531	5.95585	-0.689459	-0.183856	8	4	-1.59455	-1.04541	-0.425213	-0.278775	-0.346851	0.543779	0.346851	0.543779	-0.241358	-0.0949197	0.241358	0.0949197	41	1	1	1
1	ST_L	1	16.9332	17.5711	0.637897	0.170106	7	3	-0.395898	0.338671	-0.105573	0.0903123	-1.14138	0.291765	1.14138	0.291765	-0.275679	-0.0797936	0.275679	0.0797936	50	1	1	2
1	SM_L	1	22.9059	30.3303	7.42441	1.97984	6	3	13.0935	8.19253	3.49159	2.18468	-4.20565	-0.902481	4.20565	0.902481	1.51175	0.204834	1.51175	0.204834	51	1	1	2
1	G_L	1	6.81768	5.52336	-1.29432	-0.345152	8	4	-1.58033	-1.39497	-0.421421	-0.371992	0.0568782	0.299725	0.0568782	0.299725	-0.0762686	-0.0268403	0.0762686	0.0268403	51	1	1	1
1	AM_L	1	5.87348	5.54611	-0.327364	-0.087297	8	4	-0.222758	-0.381925	-0.0594022	-0.101847	0.186255	0.462373	0.186255	0.462373	0.0278948	-0.0145497	0.0278948	0.0145497	41	1	1	1
1	AL_L	1	5.86745	5.10996	-0.757489	-0.201997	8	4	-0.24048	-1.20067	-0.064128	-0.320178	0.359157	0.444699	0.359157	0.444699	0.137869	-0.118181	0.137869	0.118181	31	0	0	1
1	TA_R	1	12.0851	21.005	8.91998	2.37866	7	3	10.3708	9.78308	2.76554	2.60882	-3.85466	-0.319888	3.85466	0.319888	0.386877	0.230161	0.386877	0.230161	41	1	1	4	3
1	EDL_R	1	9.90745	8.11581	-1.79164	-0.477771	8	4	-1.98647	-2.31872	-0.529725	-0.618324	0.807584	0.094182	0.807584	0.094182	-0.0519543	-0.140554	0.0519543	0.140554	61	0	1	1
1	P_R	1	12.7574	8.01049	-4.74693	-1.26585	7	3	-3.7572	-3.89705	-1.00192	-1.03921	-2.5096	-0.258696	2.5096	0.258696	0.263929	0.226635	0.263929	0.226635	61	0	0	4	2
1	TP_R	1	8.47879	6.57991	-1.89888	-0.506368	8	4	-1.36508	-1.98026	-0.364021	-0.528069	1.06271	-0.100583	1.06271	0.100583	0.142347	-0.0217007	0.142347	0.0217007	51	0	0	1
1	FDL_R	1	7.29772	5.83162	-1.4661	-0.390959	8	4	-0.689892	-1.53794	-0.183971	-0.410117	-1.20866	-0.193321	1.20866	0.193321	0.206988	-0.0191577	0.206988	0.0191577	36	0	0	1
1	SOL_R	1	8.92644	6.69172	-2.23471	-0.595923	8	4	-2.51204	-2.46682	-0.669878	-0.657819	-0.208498	0.187995	0.208498	0.187995	-0.0739551	-0.0618958	0.0739551	0.0618958	51	1	1	1		1
1	GL_R	1	4.15661	4.00588	-0.15073	-0.0401948	8	4	-0.321999	0.295552	-0.0858663	0.0788138	-0.336389	0.0503012	0.336389	0.0503012	-0.0456716	0.119009	0.0456716	0.119009	36	0	0	1
1	GM_R	1	10.0702	13.4057	3.33545	0.889454	7	3	-0.192903	3.39496	-0.0514408	0.905322	-2.879	1.10167	2.879	1.10167	-0.940895	0.0158681	0.940895	0.0158681	41	1	1	2
1	FHL_R	1	6.57551	4.70973	-1.86578	-0.497543	8	4	-3.08188	-1.57157	-0.821836	-0.419087	2.19167	0.0200974	2.19167	0.0200974	-0.324293	0.0784559	0.324293	0.0784559	46	0	0	1
1	POP_R	1	7.52302	6.99714	-0.52588	-0.140235	8	4	-0.189086	-0.159737	-0.0504228	-0.0425964	0.919902	-0.0173479	0.919902	0.0173479	0.089812	0.0976383	0.089812	0.0976383	11	0	0	1
1	RF_R	1	10.4522	12.6878	2.23558	0.596155	7	3	5.70116	3.9557	1.52031	1.05485	-5.97894	-0.370033	5.97894	0.370033	0.924153	0.458698	0.924153	0.458698	36	1	1	2
1	VL_R	1	5.65342	4.02362	-1.62979	-0.434611	8	4	-2.23926	-1.50012	-0.597136	-0.400032	0.432975	-0.18691	0.432975	0.18691	-0.162525	0.0345794	0.162525	0.0345794	54	0	0	1
1	VI_R	1	5.4988	4.81946	-0.679346	-0.181159	8	4	-1.54669	-0.32551	-0.41245	-0.0868026	0.407077	-0.0856015	0.407077	0.0856015	-0.231291	0.0943564	0.231291	0.0943564	61	0	0	1
1	VM_R	1	5.44231	5.8851	0.442785	0.118076	8	4	-0.46501	0.175636	-0.124003	0.0468362	-0.41129	-0.00644931	0.41129	0.00644931	-0.242079	-0.0712399	0.242079	0.0712399	61	0	1	1
1	S_R	1	9.49942	9.01492	-0.484494	-0.129198	8	4	-0.951757	0.494065	-0.253802	0.131751	3.66227	-0.825736	3.66227	0.825736	-0.124603	0.260949	0.124603	0.260949	61	0	0	1
1	BFS_R	1	6.47153	4.80459	-1.66694	-0.444517	8	4	-1.74754	-1.34571	-0.466012	-0.358856	0.654628	0.00271196	0.654628	0.00271196	-0.0214947	0.0856616	0.0214947	0.0856616	46	0	0	1
1	BFL_R	1	8.72631	9.06465	0.338339	0.0902236	8	4	-1.2258	0.734404	-0.32688	0.195841	-3.66107	0.379262	3.66107	0.379262	-0.417104	0.105618	0.417104	0.105618	43	1	1	1		1
1	ST_R	1	16.2828	20.6289	4.3461	1.15896	7	3	4.60892	3.52354	1.22905	0.93961	0.126287	-0.00670498	0.126287	0.00670498	0.0700861	-0.21935	0.0700861	0.21935	51	1	1	2
1	SM_R	1	50.1855	61.2878	11.1024	2.96063	3	2	12.9874	10.7362	3.4633	2.86298	3.01394	1.07389	3.01394	1.07389	0.502677	-0.0976506	0.502677	0.0976506	47	1	1	4	4
1	G_R	1	4.25779	4.7788	0.521009	0.138936	8	4	0.976104	0.691645	0.260294	0.184439	-0.426466	-0.121411	0.426466	0.121411	0.121359	0.0455029	0.121359	0.0455029	51	0	0	1
1	AM_R	1	4.99092	7.99479	3.00386	0.80103	8	4	1.43065	2.80953	0.381507	0.749208	0.0072827	0.308182	0.0072827	0.308182	-0.419523	-0.0518213	0.419523	0.0518213	41	1	1	1
1	AL_R	1	69.818	70.0692	0.251177	0.0669804	2	1	1.39182	-0.597147	0.371151	-0.159239	-2.73975	1.38654	2.73975	1.38654	0.304171	-0.22622	0.304171	0.22622	21	1	1	3
2	TA_L	1	10.923	10.7884	-0.134569	-0.035885	7	3	0.497621	0.677927	0.132699	0.180781	-0.923985	-0.417399	0.923985	0.417399	0.168584	0.216666	0.168584	0.216666	51	0	1	4	1
2	EDL_L	1	17.5525	18.4913	0.938811	0.250349	7	3	1.58416	1.49681	0.422442	0.39915	2.01587	-0.518126	2.01587	0.518126	0.172092	0.148801	0.172092	0.148801	61	0	0	2
2	P_L	1	42.1601	56.1053	13.9452	3.71872	4	2	2.27842	7.94068	0.60758	2.11752	14.7794	2.33509	14.7794	2.33509	-3.11114	-1.6012	3.11114	1.6012	73	1	1	2
2	TP_L	1	11.1091	12.9778	1.86873	0.498328	7	3	1.63954	0.89879	0.437212	0.239677	-2.08688	-1.3603	2.08688	1.3603	-0.0611168	-0.258651	0.0611168	0.258651	56	0	1	2
2	FDL_L	1	25.3816	46.5077	21.1261	5.63362	6	3	18.9946	24.2157	5.06522	6.45752	-2.16647	-0.50945	2.16647	0.50945	-0.568402	0.823901	0.568402	0.823901	17	0	1	2
2	SOL_L	1	28.6487	52.6336	23.9849	6.39598	6	3	27.9638	25.6572	7.45702	6.84191	2.61671	-1.17765	2.61671	1.17765	1.06104	0.445929	1.06104	0.445929	66	1	1	2
2	GL_L	1	52.2325	68.5549	16.3224	4.35264	3	2	12.6599	16.0567	3.37598	4.28178	2.35012	0.639201	2.35012	0.639201	-0.976654	-0.070854	0.976654	0.070854	31	1	1	2
2	GM_L	1	79.0637	78.0508	-1.01295	-0.270119	1	1	-6.02889	-1.20627	-1.6077	-0.321672	5.82818	0.0759517	5.82818	0.0759517	-1.33759	-0.0515531	1.33759	0.0515531	51	0	0	3
2	FHL_L	1	26.8876	43.1895	16.3019	4.34716	6	3	12.5009	21.1795	3.33357	5.64787	7.35688	-1.50577	7.35688	1.50577	-1.0136	1.30071	1.0136	1.30071	67	1	1	2
2	POP_L	1	8.52924	8.51702	-0.0122167	-0.0032578	8	4	2.18844	-0.747234	0.583583	-0.199262	-1.15348	0.643173	1.15348	0.643173	0.586841	-0.196004	0.586841	0.196004	16	0	1	1
2	RF_L	1	64.4844	69.4639	4.97955	1.32788	2	1	0.696454	4.2587	0.185721	1.13565	3.64573	0.700795	3.64573	0.700795	-1.14216	-0.192226	1.14216	0.192226	31	1	1	3		1
2	VL_L	1	42.9943	57.4038	14.4094	3.84251	4	2	11.1234	14.3857	2.96625	3.8362	11.2634	1.07061	11.2634	1.07061	-0.87626	-0.00631717	0.87626	0.00631717	46	1	1	2
2	VI_L	1	41.3422	56.3201	14.9779	3.99411	4	2	16.2806	15.7877	4.34149	4.21006	7.51351	0.100339	7.51351	0.100339	0.347373	0.215949	0.347373	0.215949	53	1	1	2
2	VM_L	1	37.9642	46.91	8.9458	2.38555	5	2	11.7145	9.49495	3.12388	2.53199	-1.60883	0.237819	1.60883	0.237819	0.738333	0.146441	0.738333	0.146441	51	1	1	2
2	S_L	1	66.8873	77.5912	10.704	2.85439	2	1	-1.42747	8.87212	-0.380658	2.3659	11.5573	1.84589	11.5573	1.84589	-3.23505	-0.488491	3.23505	0.488491	61	1	0	3		1
2	BFS_L	1	30.3053	55.5042	25.1989	6.7197	5	2	25.5885	24.7158	6.82361	6.59087	0.259234	0.100422	0.259234	0.100422	0.103908	-0.128826	0.103908	0.128826	36	1	1	4	5
2	BFL_L	1	37.1119	60.9138	23.8019	6.34716	5	2	29.3726	21.8928	7.83268	5.83808	-8.36085	1.89264	8.36085	1.89264	1.48552	-0.509085	1.48552	0.509085	56	1	1	2
2	ST_L	1	51.4547	58.0052	6.55052	1.74681	3	2	1.62103	3.81134	0.432276	1.01636	23.4566	1.00383	23.4566	1.00383	-1.31453	-0.730447	1.31453	0.730447	51	1	0	2
2	SM_L	1	53.9013	73.2336	19.3324	5.1553	3	2	24.3633	19.3976	6.49687	5.1727	-1.3354	-0.402263	1.3354	0.402263	1.34157	0.0174035	1.34157	0.0174035	56	1	1	2
2	G_L	1	71.959	77.9515	5.99245	1.59799	1	1	-1.06326	4.92217	-0.283535	1.31258	7.10434	1.17051	7.10434	1.17051	-1.88152	-0.285408	1.88152	0.285408	41	1	0	3		1
2	AM_L	1	22.8237	60.1904	37.3667	9.96444	6	3	38.623	37.0931	10.2995	9.89148	3.36138	0.297957	3.36138	0.297957	0.335012	-0.0729599	0.335012	0.0729599	36	1	1	2
2	AL_L	1	65.4245	76.8061	11.3816	3.0351	2	1	11.7096	11.4139	3.12255	3.04372	-1.46426	0.0674047	1.46426	0.0674047	0.0874492	0.00861473	0.0874492	0.00861473	16	1	1	3
2	TA_R	1																				0	1
2	EDL_R	1																				0	0
2	P_R	1																				1	1
2	TP_R	1																				0	1
2	FDL_R	1																				0	1
2	SOL_R	1																				1	1
2	GL_R	1																				1	0
2	GM_R	1																				0	0
2	FHL_R	1																				0	1
2	POP_R	1																				0	1
2	RF_R	1	60.9089	67.2984	6.3895	1.70387	2	1	4.31851	6.26337	1.1516	1.67023	3.38727	0.0258158	3.38727	0.0258158	-0.552262	-0.0336325	0.552262	0.0336325	26	1	1	3		1
2	VL_R	1	44.2159	61.2004	16.9845	4.5292	4	2	10.8722	16.7464	2.89926	4.46571	10.0913	0.759971	10.0913	0.759971	-1.62994	-0.0634937	1.62994	0.0634937	31	1	1	2
2	VI_R	1	46.2161	59.2067	12.9906	3.46417	4	2	7.65048	11.4307	2.04013	3.04819	11.7566	1.01164	11.7566	1.01164	-1.42404	-0.415984	1.42404	0.415984	51	1	1	2
2	VM_R	1	41.2895	55.7097	14.4202	3.84539	4	2	15.6204	14.6625	4.16545	3.91	-0.229867	-0.311892	0.229867	0.311892	0.320061	0.0646088	0.320061	0.0646088	46	1	1	2
2	S_R	1	70.3542	78.483	8.1288	2.16768	1	1	1.12565	9.56522	0.300173	2.55073	6.85328	-1.18456	6.85328	1.18456	-1.86751	0.383046	1.86751	0.383046	51	1	1	3		1
2	BFS_R	1	27.2965	47.975	20.6785	5.51426	6	3	18.3423	20.0944	4.89128	5.3585	-3.44246	1.10915	3.44246	1.10915	-0.622982	-0.155763	0.622982	0.155763	46	1	1	2
2	BFL_R	1	41.2042	68.7672	27.563	7.35015	4	2	32.3804	25.6549	8.63477	6.84131	-10.05	1.27927	10.05	1.27927	1.28463	-0.508835	1.28463	0.508835	61	1	1	2
2	ST_R	1	46.1958	52.0246	5.82877	1.55434	4	2	8.18002	5.50401	2.18134	1.46774	18.7688	-0.150404	18.7688	0.150404	0.627	-0.0866032	0.627	0.0866032	51	0	0	2
2	SM_R	1	48.3323	72.1224	23.7901	6.34403	4	2	28.9857	25.1039	7.72952	6.69437	-3.13997	-0.667511	3.13997	0.667511	1.38549	0.350343	1.38549	0.350343	61	1	1	2
2	G_R	1	63.9175	70.6284	6.71085	1.78956	2	1	1.98332	6.25497	0.528886	1.66799	11.0016	0.719571	11.0016	0.719571	-1.26067	-0.121569	1.26067	0.121569	56	1	0	3		1
2	AM_R	1	30.0404	67.4545	37.4141	9.97708	5	2	40.2087	37.2711	10.7223	9.93896	0.52005	0.72794	0.52005	0.72794	0.745246	-0.0381213	0.745246	0.0381213	21	1	1	2
2	AL_R	1	57.3758	74.9165	17.5408	4.67754	3	2	13.9181	17.8038	3.71149	4.74767	5.6072	-0.624608	5.6072	0.624608	-0.966058	0.0701297	0.966058	0.0701297	22	1	0	4	4
3	TA_L	1	61.2971	59.7276	-1.56945	-0.427642	2	1	-2.0523	-0.493768	-0.559209	-0.134542	1.63441	-1.59546	1.63441	1.59546	-0.131566	0.293101	0.131566	0.293101	41	1	1	3
3	EDL_L	1	60.4323	64.3172	3.88483	1.05854	2	1	4.54362	1.98228	1.23804	0.540131	-1.18012	0.364671	1.18012	0.364671	0.179506	-0.518407	0.179506	0.518407	57	1	1	3
3	P_L	1	12.3195	18.1313	5.81174	1.58358	7	3	2.27318	4.51164	0.619394	1.22933	-0.687361	1.38618	0.687361	1.38618	-0.964185	-0.35425	0.964185	0.35425	53	0	1	2
3	TP_L	1	8.24494	13.2449	4.99997	1.36239	8	4	4.54905	5.36938	1.23952	1.46305	0.620594	-0.879003	0.620594	0.879003	-0.122866	0.100656	0.122866	0.100656	48	0	1	1
3	FDL_L	1	6.13322	7.59603	1.46281	0.398586	8	4	2.43151	1.8718	0.662537	0.510027	-0.376113	-0.291686	0.376113	0.291686	0.263951	0.111442	0.263951	0.111442	36	0	0	1
3	SOL_L	1	66.6485	71.8983	5.24977	1.43046	2	1	3.7352	3.21441	1.01777	0.87586	1.30173	3.09267	1.30173	3.09267	-0.412689	-0.554596	0.412689	0.554596	51	1	1	3
3	GL_L	1	66.6579	73.3471	6.68922	1.82268	2	1	5.37767	7.57066	1.46531	2.06285	0.91428	-0.790154	0.91428	0.790154	-0.35737	0.240175	0.35737	0.240175	31	1	1	3		1
3	GM_L	1	78.4423	80.6958	2.25355	0.614045	1	1	3.25847	3.28725	0.887866	0.895709	-0.162877	-0.804749	0.162877	0.804749	0.27382	0.281664	0.27382	0.281664	31	0	0	3
3	FHL_L	1	8.83232	17.618	8.78572	2.39393	8	4	9.28496	8.51234	2.52996	2.31944	-2.88377	0.0651378	2.88377	0.0651378	0.136033	-0.0744904	0.136033	0.0744904	32	1	1	1		1
3	POP_L	1	13.1956	17.3397	4.14405	1.12917	7	3	3.43199	3.24697	0.935146	0.884734	-0.807102	-0.00469256	0.807102	0.00469256	-0.194024	-0.244436	0.194024	0.244436	11	1	1	2
3	RF_L	1	57.5062	53.0015	-4.50469	-1.22744	3	2	-5.34733	-5.23974	-1.45704	-1.42772	3.32273	-0.17512	3.32273	0.17512	-0.2296	-0.200284	0.2296	0.200284	36	0	0	4	2
3	VL_L	1	44.7549	46.4936	1.73879	0.473784	4	2	0.511826	0.570566	0.139462	0.155468	8.11318	-0.048803	8.11318	0.048803	-0.334322	-0.318316	0.334322	0.318316	51	1	1	2
3	VI_L	1	53.2196	52.3986	-0.821003	-0.223706	3	2	-10.5093	0.460392	-2.86356	0.125447	11.4777	-1.93293	11.4777	1.93293	-2.63985	0.349154	2.63985	0.349154	56	0	1	2
3	VM_L	1	58.4046	68.0386	9.63402	2.62507	3	2	12.2263	10.4144	3.33142	2.83772	0.588627	-0.0823102	0.588627	0.0823102	0.706346	0.212644	0.706346	0.212644	36	1	1	4	2
3	S_L	1	25.2188	42.7799	17.5611	4.78503	6	3	15.5466	15.8897	4.23612	4.32963	-10.5289	0.454063	10.5289	0.454063	-0.548916	-0.455404	0.548916	0.455404	56	1	1	2
3	BFS_L	1	41.7889	64.0071	22.2182	6.054	4	2	22.4908	22.6406	6.12828	6.16909	0.355192	-0.368218	0.355192	0.368218	0.0742736	0.115086	0.0742736	0.115086	21	1	1	4	5
3	BFL_L	1	66.4032	73.8846	7.48136	2.03852	2	1	8.77983	8.19258	2.39233	2.23231	-2.05406	-0.734828	2.05406	0.734828	0.353808	0.193793	0.353808	0.193793	36	0	0	3
3	ST_L	1	65.3536	67.2003	1.84669	0.503185	2	1	4.18627	3.57835	1.14067	0.975026	-7.57546	-1.67895	7.57546	1.67895	0.637488	0.471841	0.637488	0.471841	51	0	0	3
3	SM_L	1	63.0228	77.2075	14.1847	3.86505	2	1	16.6938	12.5091	4.54871	3.40847	-0.0630634	1.22508	0.0630634	1.22508	0.683661	-0.456579	0.683661	0.456579	41	0	0	3
3	G_L	1	64.5099	67.1038	2.59395	0.706799	2	1	1.80247	2.45815	0.491136	0.669797	7.3556	0.903391	7.3556	0.903391	-0.215663	-0.0370021	0.215663	0.0370021	26	1	1	3		1
3	AM_L	1	55.5606	57.7716	2.21103	0.60246	3	2	1.52641	1.40011	0.415915	0.381502	8.77507	0.9273	8.77507	0.9273	-0.186545	-0.220958	0.186545	0.220958	46	1	1	2
3	AL_L	1	71.2414	72.5485	1.30708	0.356153	1	1	1.1766	0.686097	0.3206	0.186947	9.75398	3.30768	9.75398	3.30768	-0.0355534	-0.169206	0.0355534	0.169206	16	0	1	3		1
3	TA_R	1	63.0414	61.8869	-1.15456	-0.314593	2	1	-0.687882	0.533237	-0.187434	0.145296	-8.246	-0.898283	8.246	0.898283	0.127159	0.459889	0.127159	0.459889	41	1	1	3
3	EDL_R	1	43.7036	47.7488	4.04519	1.10223	4	2	2.98492	5.13912	0.813331	1.40031	15.6615	0.281414	15.6615	0.281414	-0.288902	0.298072	0.288902	0.298072	56	1	1	2
3	P_R	1	15.9134	15.8962	-0.0171565	-0.0046748	7	3	-1.6008	0.211154	-0.436184	0.0575352	2.83111	-0.187119	2.83111	0.187119	-0.43151	0.06221	0.43151	0.06221	56	1	1	2
3	TP_R	1	15.8931	16.734	0.840835	0.22911	7	3	-2.49293	1.02887	-0.679273	0.280347	-1.90456	-0.169196	1.90456	0.169196	-0.908383	0.0512364	0.908383	0.0512364	51	1	1	4	3
3	FDL_R	1	11.7057	10.688	-1.01774	-0.277313	7	3	-1.662	-1.26649	-0.452861	-0.345093	0.517867	0.0513706	0.517867	0.0513706	-0.175549	-0.0677801	0.175549	0.0677801	41	1	1	4	1
3	SOL_R	1	18.7182	28.6197	9.90147	2.69795	7	3	10.6208	9.36949	2.89395	2.553	-1.58091	-0.0375687	1.58091	0.0375687	0.196001	-0.144952	0.196001	0.144952	51	1	1	2
3	GL_R	1	35.0987	58.6289	23.5302	6.41149	5	2	25.3618	24.5268	6.91058	6.68305	4.8564	-0.00716584	4.8564	0.00716584	0.499087	0.271557	0.499087	0.271557	31	1	0	2
3	GM_R	1	78.722	81.7987	3.07673	0.838346	1	1	2.64967	2.93234	0.721982	0.799003	0.27165	0.250175	0.27165	0.250175	-0.116364	-0.0393426	0.116364	0.0393426	21	0	0	3
3	FHL_R	1	14.5508	14.1579	-0.392945	-0.107069	7	3	-1.46181	-0.129723	-0.398313	-0.0353469	0.561285	-0.102146	0.561285	0.102146	-0.291243	0.0717225	0.291243	0.0717225	26	1	1	2
3	POP_R	1	6.14667	7.98394	1.83727	0.500618	8	4	0.832975	2.5256	0.226969	0.688173	-0.62286	-0.711636	0.62286	0.711636	-0.27365	0.187555	0.27365	0.187555	14	1	1	1
3	RF_R	1	60.2332	57.6106	-2.62258	-0.7146	2	1	-3.82521	-4.578	-1.04229	-1.24741	1.50587	2.6782	1.50587	2.6782	-0.327692	-0.532812	0.327692	0.532812	43	1	0	3
3	VL_R	1	46.1044	48.1831	2.07868	0.566399	4	2	0.225853	0.652723	0.0615404	0.177854	14.0712	0.124146	14.0712	0.124146	-0.504858	-0.388545	0.504858	0.388545	53	1	1	2
3	VI_R	1	51.4036	49.4133	-1.99032	-0.542323	3	2	-4.48847	-2.11508	-1.22302	-0.576315	5.57594	1.08394	5.57594	1.08394	-0.680692	-0.0339927	0.680692	0.0339927	68	1	1	2
3	VM_R	1	66.5438	66.7661	0.222293	0.0605702	2	1	-1.49753	-0.833614	-0.408047	-0.227143	3.00798	-0.178652	3.00798	0.178652	-0.468618	-0.287713	0.468618	0.287713	38	1	1	3
3	S_R	1	28.24	53.0333	24.7934	6.75569	6	3	26.9025	26.6169	7.33038	7.25257	5.39676	0.489278	5.39676	0.489278	0.57469	0.496887	0.57469	0.496887	76	1	1	2
3	BFS_R	1	60.9432	68.1201	7.17687	1.95555	2	1	6.75963	6.2661	1.84186	1.70738	2.43402	0.914382	2.43402	0.914382	-0.113687	-0.248166	0.113687	0.248166	21	1	0	3
3	BFL_R	1	71.153	76.9041	5.75109	1.56705	1	1	10.3307	6.7602	2.81492	1.84202	-4.62262	-0.626676	4.62262	0.626676	1.24786	0.274962	1.24786	0.274962	36	1	1	3
3	ST_R	1	67.9282	70.6092	2.68101	0.73052	2	1	4.02499	2.2919	1.09673	0.624495	-3.22371	1.48707	3.22371	1.48707	0.366207	-0.106026	0.366207	0.106026	51	1	0	3
3	SM_R	1	68.2667	72.0905	3.82382	1.04191	2	1	2.35596	3.25982	0.641951	0.888235	3.01494	1.10103	3.01494	1.10103	-0.399963	-0.153679	0.399963	0.153679	46	1	0	3
3	G_R	1	58.8196	68.9506	10.131	2.76049	3	2	4.4453	10.502	1.21125	2.86157	11.9235	0.00171332	11.9235	0.00171332	-1.54924	0.101084	1.54924	0.101084	31	1	1	2
3	AM_R	1	62.6934	66.6847	3.99128	1.08754	2	1	5.58208	5.41574	1.521	1.47568	5.43625	-0.353708	5.43625	0.353708	0.433462	0.388139	0.433462	0.388139	41	1	1	3		1
3	AL_R	1	9.88714	29.7856	19.8985	5.42193	8	4	26.9754	19.1423	7.35025	5.21589	-0.308197	-0.201932	0.308197	0.201932	1.92832	-0.206041	1.92832	0.206041	31	0	1	1
4	TA_L	1	43.4571	40.3797	-3.07738	-0.803494	4	2	-2.38713	-3.28197	-0.623272	-0.85691	-3.542	0.339539	3.542	0.339539	0.180222	-0.0534162	0.180222	0.0534162	48	1	1	2
4	EDL_L	1	44.1643	40.6868	-3.47749	-0.907961	4	2	-6.4854	-3.43587	-1.69332	-0.897093	5.65687	0.227227	5.65687	0.227227	-0.785356	0.0108679	0.785356	0.0108679	46	1	1	4	5
4	P_L	1	7.61036	6.56953	-1.04083	-0.271757	8	4	-1.80875	-0.230761	-0.472258	-0.0602509	0.596631	0.216524	0.596631	0.216524	-0.200501	0.211506	0.200501	0.211506	62	0	1	1
4	TP_L	1	5.88622	4.41507	-1.47115	-0.384112	8	4	-1.49323	-1.64597	-0.389877	-0.429758	0.305402	-0.288081	0.305402	0.288081	-0.00576443	-0.0456457	0.00576443	0.0456457	51	0	1	1
4	FDL_L	1	5.69401	4.65727	-1.03675	-0.270692	8	4	-1.04574	-1.69719	-0.27304	-0.443131	0.176994	0.52177	0.176994	0.52177	-0.00234811	-0.17244	0.00234811	0.17244	36	0	1	1
4	SOL_L	1	6.697	6.614	-0.082996	-0.02167	8	4	-1.81037	-0.000953315	-0.472681	-0.000248907	0.121175	0.432334	0.121175	0.432334	-0.451011	0.0214211	0.451011	0.0214211	56	1	1	1		1
4	GL_L	1	3.11056	4.43022	1.31966	0.344558	8	4	0.720858	1.33463	0.188214	0.348466	-1.10717	-0.250499	1.10717	0.250499	-0.156345	0.00390784	0.156345	0.00390784	36	1	1	1
4	GM_L	1	37.2274	63.8241	26.5967	6.9443	5	2	37.2441	24.9657	9.7243	6.51847	-6.09982	0.924889	6.09982	0.924889	2.78	-0.425834	2.78	0.425834	41	1	1	2
4	FHL_L	1	5.42199	6.61996	1.19796	0.312785	8	4	-1.16466	1.24706	-0.304089	0.325604	-1.80021	-0.0236481	1.80021	0.0236481	-0.616874	0.012819	0.616874	0.012819	56	0	1	1
4	POP_L	1	3.80202	3.79745	-0.00457161	-0.00119363	8	4	0.597636	-0.309458	0.156041	-0.0807983	-1.00281	0.00504321	1.00281	0.00504321	0.157234	-0.0796047	0.157234	0.0796047	16	0	0	1
4	RF_L	1	77.0585	70.456	-6.60248	-1.72389	1	1	-11.6768	-6.31044	-3.04878	-1.64764	-1.42276	0.79825	1.42276	0.79825	-1.3249	0.0762506	1.3249	0.0762506	36	0	0	3
4	VL_L	1	4.9506	8.94509	3.99448	1.04295	8	4	2.92439	5.36281	0.763549	1.40021	-0.807999	-1.02977	0.807999	1.02977	-0.279397	0.357266	0.279397	0.357266	61	1	1	1		1
4	VI_L	1	12.0447	16.6332	4.58844	1.19803	7	3	3.75542	4.98087	0.980527	1.30049	6.14762	-0.820169	6.14762	0.820169	-0.217499	0.102461	0.217499	0.102461	61	1	1	2
4	VM_L	1	15.5626	26.6536	11.091	2.89582	7	3	6.06766	11.0918	1.58425	2.89604	-7.08772	-0.634903	7.08772	0.634903	-1.31157	0.000225385	1.31157	0.000225385	56	1	1	2
4	S_L	1	4.39687	9.86338	5.46651	1.42729	8	4	-0.94883	4.7704	-0.247736	1.24554	1.26042	-0.0977056	1.26042	0.0977056	-1.67502	-0.181752	1.67502	0.181752	81	1	1	1
4	BFS_L	1	58.4922	62.7057	4.21353	1.10014	3	2	3.93133	3.87467	1.02646	1.01166	0.213158	0.519345	0.213158	0.519345	-0.0736828	-0.0884768	0.0736828	0.0884768	26	0	0	4	5
4	BFL_L	1	79.2141	80.6456	1.43154	0.373769	1	1	3.94436	1.04219	1.02986	0.272112	-1.83512	0.383878	1.83512	0.383878	0.656089	-0.101657	0.656089	0.101657	36	0	0	3
4	ST_L	1	71.6795	72.5137	0.834277	0.217827	1	1	-0.598645	0.446894	-0.156304	0.116682	1.80741	0.230014	1.80741	0.230014	-0.374131	-0.101144	0.374131	0.101144	51	0	0	3
4	SM_L	1	78.2098	82.5009	4.29118	1.12041	1	1	3.78261	4.24038	0.987626	1.10715	0.715051	-0.17608	0.715051	0.17608	-0.132786	-0.0132616	0.132786	0.0132616	41	0	0	3
4	G_L	1	32.5104	45.0157	12.5054	3.26511	5	2	6.6955	12.3466	1.74817	3.22365	12.4402	-0.298577	12.4402	0.298577	-1.51694	-0.0414667	1.51694	0.0414667	41	1	1	4	4
4	AM_L	1	58.4323	66.4637	8.03137	2.09696	3	2	7.04476	7.98067	1.83936	2.08373	-6.06046	-0.713883	6.06046	0.713883	-0.2576	-0.0132377	0.2576	0.0132377	46	1	1	4	3
4	AL_L	1	64.1031	72.0813	7.97815	2.08307	2	1	10.9	8.18932	2.84596	2.1382	-1.5127	0.226991	1.5127	0.226991	0.762893	0.055137	0.762893	0.055137	21	1	1	3
4	TA_R	1	32.4659	35.4151	2.94925	0.770039	5	2	3.38122	3.80555	0.882825	0.993616	-3.06386	-0.49156	3.06386	0.49156	0.112786	0.223578	0.112786	0.223578	46	1	1	2
4	EDL_R	1	43.0879	43.6597	0.571789	0.149292	4	2	0.941285	-0.343832	0.245766	-0.0897734	-2.61155	1.30411	2.61155	1.30411	0.0964743	-0.239065	0.0964743	0.239065	41	1	1	4	5
4	P_R	1	9.08106	6.00706	-3.074	-0.802612	8	4	-6.44535	-3.3166	-1.68286	-0.865952	3.44345	0.459215	3.44345	0.459215	-0.880248	-0.0633406	0.880248	0.0633406	61	1	1	1
4	TP_R	1	6.71809	5.84145	-0.876638	-0.228887	8	4	-0.536182	-1.06286	-0.139995	-0.277509	-2.15711	0.154142	2.15711	0.154142	0.088892	-0.0486215	0.088892	0.0486215	51	0	1	1
4	FDL_R	1	5.89059	3.52793	-2.36266	-0.616883	8	4	-3.55129	-2.73187	-0.927231	-0.713282	0.431031	0.210805	0.431031	0.210805	-0.310347	-0.0963991	0.310347	0.0963991	46	0	0	1
4	SOL_R	1	9.17921	9.72582	0.546608	0.142717	8	4	-0.605633	0.733687	-0.158129	0.191563	-1.12926	-0.0269096	1.12926	0.0269096	-0.300846	0.0488458	0.300846	0.0488458	51	0	1	1		1
4	GL_R	1	3.73772	4.38303	0.645309	0.168488	8	4	1.63797	0.399127	0.427667	0.104211	-0.436919	0.34884	0.436919	0.34884	0.259179	-0.0642772	0.259179	0.0642772	31	1	1	1
4	GM_R	1	4.99025	7.63599	2.64574	0.690794	8	4	2.24546	3.04628	0.586283	0.795374	-1.77531	-0.116904	1.77531	0.116904	-0.104511	0.10458	0.104511	0.10458	46	1	1	1		1
4	FHL_R	1	9.39354	8.23451	-1.15902	-0.302617	8	4	-2.28422	-1.49102	-0.596403	-0.389299	-2.73679	0.769661	2.73679	0.769661	-0.293786	-0.0866827	0.293786	0.0866827	30	0	0	1
4	POP_R	1	4.0701	3.73914	-0.330962	-0.086413	8	4	-0.415165	-0.75645	-0.108398	-0.197507	-0.059709	0.408151	0.059709	0.408151	-0.0219853	-0.111094	0.0219853	0.111094	16	0	0	1
4	RF_R	1	75.1651	73.9817	-1.18341	-0.308986	1	1	-2.8997	-1.05505	-0.757101	-0.275471	1.69176	-0.153513	1.69176	0.153513	-0.448115	0.0335145	0.448115	0.0335145	41	0	0	3
4	VL_R	1	11.3007	14.3364	3.0357	0.792611	7	3	-1.36841	3.89707	-0.357287	1.01751	-2.68509	-0.0156694	2.68509	0.0156694	-1.1499	0.2249	1.1499	0.2249	66	1	1	2
4	VI_R	1	9.31768	13.1391	3.82147	0.997773	8	4	2.261	3.796	0.590339	0.991123	0.927687	-0.37941	0.927687	0.37941	-0.407433	-0.00664938	0.407433	0.00664938	61	1	0	1		1
4	VM_R	1	12.8875	22.6437	9.75616	2.5473	7	3	15.488	9.88068	4.04386	2.57981	4.08811	-0.828618	4.08811	0.828618	1.49656	0.03251	1.49656	0.03251	56	1	1	4	4
4	S_R	1	15.0445	20.0895	5.04505	1.31724	7	3	3.69937	7.60606	0.965893	1.98592	-7.10185	-0.664902	7.10185	0.664902	-0.351351	0.668673	0.351351	0.668673	71	0	0	2
4	BFS_R	1	69.268	66.2486	-3.01946	-0.78837	2	1	-0.752923	-2.78243	-0.196586	-0.726484	-2.74786	0.118037	2.74786	0.118037	0.591784	0.0618863	0.591784	0.0618863	26	0	0	3
4	BFL_R	1	78.8967	79.0153	0.118569	0.030958	1	1	-0.610775	0.469532	-0.159471	0.122593	1.72766	-0.0975567	1.72766	0.0975567	-0.190429	0.0916352	0.190429	0.0916352	34	0	0	3
4	ST_R	1	65.0298	72.2257	7.19593	1.87883	2	1	-0.45059	6.769	-0.117648	1.76736	10.8204	0.626041	10.8204	0.626041	-1.99648	-0.11147	1.99648	0.11147	46	1	0	3
4	SM_R	1	82.2941	81.3103	-0.983803	-0.256868	0	1	0.234852	-1.62294	0.0613191	-0.423743	-1.10154	0.509635	1.10154	0.509635	0.318187	-0.166875	0.318187	0.166875	41	0	0	3
4	G_R	1	15.4605	42.5027	27.0421	7.06061	7	3	36.0954	26.8402	9.42438	7.00789	7.48242	0.351007	7.48242	0.351007	2.36376	-0.0527211	2.36376	0.0527211	41	1	1	2
4	AM_R	1	50.08	66.4722	16.3922	4.27994	3	2	19.8924	16.7573	5.19383	4.37527	-9.05608	1.14893	9.05608	1.14893	0.913888	0.0953256	0.913888	0.0953256	31	1	1	2
4	AL_R	1	30.807	60.341	29.534	7.71121	5	2	31.2219	29.0716	8.15194	7.59051	2.90512	0.182671	2.90512	0.182671	0.440726	-0.120706	0.440726	0.120706	26	1	1	2
5	TA_L	1	9.87598	17.9171	8.04115	2.19105	8	4	5.48628	8.14125	1.4949	2.21832	-4.31202	0.317312	4.31202	0.317312	-0.696148	0.0272754	0.696148	0.0272754	46	1	1	1		1
5	EDL_L	1	16.8305	23.9699	7.13942	1.94535	7	3	3.0722	6.12767	0.837111	1.66966	2.93355	0.583881	2.93355	0.583881	-1.10824	-0.275682	1.10824	0.275682	53	1	1	4	2
5	P_L	1	18.0033	22.0709	4.06768	1.10836	7	3	11.2428	4.03629	3.06343	1.09981	0.480221	-0.403428	0.480221	0.403428	1.95507	-0.00855345	1.95507	0.00855345	61	1	1	2
5	TP_L	1	7.37732	8.24615	0.868829	0.236738	8	4	2.1755	0.347425	0.59278	0.0946662	-2.12703	-0.262619	2.12703	0.262619	0.356042	-0.142072	0.356042	0.142072	51	0	0	1		1
5	FDL_L	1	6.41385	9.62217	3.20832	0.874201	8	4	4.51663	4.0476	1.23069	1.10289	-1.02338	-0.556274	1.02338	0.556274	0.356489	0.228687	0.356489	0.228687	41	0	0	1
5	SOL_L	1	12.0024	17.7881	5.78577	1.5765	7	3	5.262	4.36121	1.43379	1.18834	-5.11307	0.639886	5.11307	0.639886	-0.142716	-0.388164	0.142716	0.388164	51	1	1	2
5	GL_L	1	7.36425	9.28269	1.91845	0.522738	8	4	1.19422	2.13345	0.325401	0.581321	-0.742983	-0.420303	0.742983	0.420303	-0.197337	0.0585834	0.197337	0.0585834	36	1	1	1
5	GM_L	1	8.43838	14.3855	5.94712	1.62047	8	4	2.37469	5.66679	0.647054	1.54409	-2.12932	-0.0864157	2.12932	0.0864157	-0.973414	-0.0763824	0.973414	0.0763824	46	1	1	1		1
5	FHL_L	1	9.90172	9.09154	-0.810181	-0.220758	8	4	-2.13265	-0.490912	-0.581103	-0.133763	1.02896	0.00388938	1.02896	0.00388938	-0.360345	0.0869944	0.360345	0.0869944	26	0	0	1
5	POP_L	1	10.8816	8.18464	-2.69694	-0.73486	7	3	-1.05938	-2.44091	-0.288658	-0.665097	0.0947597	-0.0796762	0.0947597	0.0796762	0.446202	0.0697633	0.446202	0.0697633	10	0	0	4	1
5	RF_L	1	71.4184	68.8944	-2.52401	-0.68774	1	1	-3.71765	-2.79276	-1.01298	-0.760971	9.50029	2.866	9.50029	2.866	-0.325244	-0.0732306	0.325244	0.0732306	61	1	1	3		1
5	VL_L	1	8.63961	7.33689	-1.30272	-0.354963	8	4	-1.57746	-0.901461	-0.429826	-0.24563	-0.352979	0.216744	0.352979	0.216744	-0.0748629	0.109334	0.0748629	0.109334	71	0	0	1
5	VI_L	1	8.74161	6.70577	-2.03584	-0.554725	8	4	-2.32631	-1.37774	-0.633873	-0.375405	-0.187202	-0.498189	0.187202	0.498189	-0.0791484	0.179319	0.0791484	0.179319	71	0	0	1
5	VM_L	1	7.50504	6.77213	-0.732911	-0.199703	8	4	-2.73983	-0.843236	-0.746548	-0.229765	2.17141	-0.211202	2.17141	0.211202	-0.546845	-0.0300612	0.546845	0.0300612	71	0	0	1
5	S_L	1	7.87554	7.09616	-0.779389	-0.212368	8	4	-2.3068	-0.217738	-0.628556	-0.0593292	2.34583	-1.43798	2.34583	1.43798	-0.416188	0.153038	0.416188	0.153038	86	0	0	1
5	BFS_L	1	35.2502	52.0067	16.7565	4.56579	5	2	19.2235	16.9094	5.238	4.60747	9.60168	0.127447	9.60168	0.127447	0.672211	0.0416731	0.672211	0.0416731	37	1	1	2
5	BFL_L	1	83.0499	82.7327	-0.317244	-0.0864426	0	1	-0.0924747	0.596137	-0.0251975	0.162435	1.239	-1.44916	1.239	1.44916	0.0612451	0.248878	0.0612451	0.248878	41	0	0	3
5	ST_L	1	55.3318	62.0493	6.71749	1.83038	3	2	-2.36481	6.62867	-0.644362	1.80618	19.7014	0.727794	19.7014	0.727794	-2.47474	-0.0242011	2.47474	0.0242011	56	0	0	2
5	SM_L	1	81.6177	84.3888	2.77114	0.755079	0	1	5.40226	3.13599	1.47201	0.854492	-1.96858	-0.523107	1.96858	0.523107	0.716927	0.0994127	0.716927	0.0994127	56	0	0	3
5	G_L	1	69.9747	70.8556	0.880912	0.240031	2	1	1.23742	1.04938	0.337171	0.285934	7.67305	0.264048	7.67305	0.264048	0.0971399	0.0459029	0.0971399	0.0459029	31	0	0	3
5	AM_L	1	52.0534	61.3196	9.26622	2.52486	3	2	13.6233	11.1061	3.71208	3.02617	0.00893182	-0.809676	0.00893182	0.809676	1.18723	0.501316	1.18723	0.501316	36	1	1	4	4
5	AL_L	1	79.8331	80.9967	1.1636	0.317058	1	1	1.88707	1.23805	0.514187	0.337343	-0.406155	-0.049	0.406155	0.049	0.19713	0.0202851	0.19713	0.0202851	26	1	1	3
5	TA_R	1	12.1672	11.6558	-0.511326	-0.139326	7	3	1.86948	-0.364574	0.509394	-0.0993388	-1.83029	0.126538	1.83029	0.126538	0.64872	0.039987	0.64872	0.039987	46	1	0	2
5	EDL_R	1	13.1243	11.9662	-1.15812	-0.315565	7	3	-1.20272	-0.0788212	-0.327717	-0.0214772	1.84202	-0.329111	1.84202	0.329111	-0.0121523	0.294087	0.0121523	0.294087	56	1	0	4	1
5	P_R	1	18.3195	15.3407	-2.97874	-0.811645	7	3	0.650145	-4.61134	0.177151	-1.2565	-0.248397	1.47027	0.248397	1.47027	0.988796	-0.444852	0.988796	0.444852	61	1	1	2
5	TP_R	1	9.55319	7.32439	-2.22881	-0.607304	8	4	-0.382334	-1.54207	-0.104178	-0.420182	-2.64585	-0.681796	2.64585	0.681796	0.503126	0.187123	0.503126	0.187123	51	0	0	1		1
5	FDL_R	1	8.38209	6.97893	-1.40316	-0.382332	8	4	-4.63815	-2.22385	-1.2638	-0.605954	1.26499	0.787879	1.26499	0.787879	-0.88147	-0.223622	0.88147	0.223622	46	0	0	1
5	SOL_R	1	11.9154	13.1999	1.28446	0.349988	7	3	2.43603	2.20605	0.663768	0.601104	-2.54883	0.0632365	2.54883	0.0632365	0.31378	0.251116	0.31378	0.251116	61	1	1	2
5	GL_R	1	6.7344	6.78094	0.0465397	0.0126811	8	4	-1.07071	0.0512495	-0.291748	0.0139645	0.545527	-0.101806	0.545527	0.101806	-0.304429	0.00128332	0.304429	0.00128332	36	1	1	1
5	GM_R	1	10.4438	14.0493	3.60549	0.982423	7	3	-1.15326	1.33942	-0.314239	0.364963	-2.40721	1.94382	2.40721	1.94382	-1.29666	-0.617459	1.29666	0.617459	49	1	1	2
5	FHL_R	1	12.0129	8.04341	-3.96948	-1.0816	7	3	-4.78807	-3.80741	-1.30465	-1.03744	-0.532611	-0.411424	0.532611	0.411424	-0.223048	0.0441614	0.223048	0.0441614	26	0	0	2
5	POP_R	1	12.9413	8.11078	-4.83049	-1.31621	7	3	-5.82754	-4.54104	-1.58789	-1.23734	2.49759	0.401699	2.49759	0.401699	-0.271676	0.0788678	0.271676	0.0788678	12	0	0	4	1
5	RF_R	1	14.1891	14.4139	0.224768	0.0612446	7	3	-0.0287279	0.522954	-0.00782776	0.142494	-0.479409	-0.193443	0.479409	0.193443	-0.0690724	0.0812498	0.0690724	0.0812498	61	1	1	2
5	VL_R	1	9.47041	6.4036	-3.06681	-0.835644	8	4	-2.90705	-2.70909	-0.792111	-0.738172	-0.295718	0.0812957	0.295718	0.0812957	0.0435329	0.0974724	0.0435329	0.0974724	71	0	0	1
5	VI_R	1	8.55779	6.47627	-2.08152	-0.567173	8	4	-2.70757	-1.84088	-0.737757	-0.501603	-0.0585877	-0.43751	0.0585877	0.43751	-0.170584	0.0655698	0.170584	0.0655698	71	0	0	1
5	VM_R	1	7.529	7.65239	0.123389	0.0336209	8	4	1.19036	0.687857	0.324348	0.187427	-0.299267	-0.153148	0.299267	0.153148	0.290727	0.153806	0.290727	0.153806	56	0	0	1
5	S_R	1	9.57844	9.83998	0.261534	0.0712626	8	4	-0.631495	0.0849749	-0.17207	0.0231539	5.01735	0.218392	5.01735	0.218392	-0.243332	-0.0481086	0.243332	0.0481086	86	0	0	1
5	BFS_R	1	9.09152	7.58072	-1.51081	-0.411664	8	4	-0.529191	-1.10118	-0.144194	-0.300049	-1.09281	-0.254435	1.09281	0.254435	0.26747	0.111615	0.26747	0.111615	46	0	0	1
5	BFL_R	1	31.5349	50.3733	18.8384	5.13309	5	2	23.0898	17.6119	6.29149	4.79889	-9.89108	0.731308	9.89108	0.731308	1.1584	-0.334196	1.1584	0.334196	46	1	0	2
5	ST_R	1	6.62146	7.23402	0.61256	0.16691	8	4	-0.709513	1.03404	-0.193328	0.281755	2.32673	-0.264948	2.32673	0.264948	-0.360238	0.114845	0.360238	0.114845	59	1	1	1
5	SM_R	1	80.515	83.494	2.97908	0.811738	0	1	1.11395	2.77557	0.30353	0.756286	2.65584	0.237631	2.65584	0.237631	-0.508208	-0.0554518	0.508208	0.0554518	46	0	0	3
5	G_R	1	6.0092	5.84852	-0.160681	-0.0437822	8	4	-1.76767	-0.494345	-0.481654	-0.134699	3.23781	-0.0423985	3.23781	0.0423985	-0.437872	-0.0909169	0.437872	0.0909169	57	0	0	1
5	AM_R	1	25.9406	43.0933	17.1527	4.67376	6	3	21.4846	17.3327	5.85412	4.7228	7.01981	-0.282101	7.01981	0.282101	1.18035	0.0490351	1.18035	0.0490351	41	1	1	2
5	AL_R	1	75.9872	76.7569	0.769704	0.209729	1	1	0.750982	1.55705	0.204627	0.424264	2.17104	-1.64537	2.17104	1.64537	-0.0051014	0.214536	0.0051014	0.214536	31	1	1	3
6	TA_L	1	68.3396	60.7416	-7.59799	-2.17085	2	1	-14.5174	-4.47144	-4.14783	-1.27755	9.12141	-0.675226	9.12141	0.675226	-1.97697	0.893301	1.97697	0.893301	48	1	1	3
6	EDL_L	1	57.698	53.563	-4.13507	-1.18145	3	2	-4.51978	-4.30129	-1.29137	-1.22894	-0.568856	0.78252	0.568856	0.78252	-0.109916	-0.0474915	0.109916	0.0474915	51	1	1	4	4
6	P_L	1	14.7012	11.2331	-3.46816	-0.990902	7	3	-6.11155	-4.0364	-1.74616	-1.15326	2.72797	-0.344244	2.72797	0.344244	-0.755255	-0.162356	0.755255	0.162356	56	0	1	4	1
6	TP_L	1	13.4363	9.45295	-3.98338	-1.13811	7	3	-5.14174	-3.87796	-1.46907	-1.10799	5.65129	0.431999	5.65129	0.431999	-0.330959	0.0301212	0.330959	0.0301212	51	0	1	4	1
6	FDL_L	1	14.8535	6.93066	-7.92287	-2.26368	7	3	-8.03491	-8.764	-2.29569	-2.504	0.55419	0.317938	0.55419	0.317938	-0.0320115	-0.240325	0.0320115	0.240325	37	0	1	4	4
6	SOL_L	1	28.1769	27.9781	-0.198753	-0.0567865	6	3	-2.06111	1.34409	-0.588888	0.384025	2.75007	-0.333666	2.75007	0.333666	-0.532101	0.440811	0.532101	0.440811	51	1	1	2
6	GL_L	1	66.1622	70.9256	4.76344	1.36098	2	1	8.09318	4.66899	2.31234	1.334	0.00150308	0.36745	0.00150308	0.36745	0.951355	-0.0269842	0.951355	0.0269842	38	1	1	3		1
6	GM_L	1	67.6682	72.3998	4.73157	1.35188	2	1	7.49142	2.94168	2.14041	0.840481	1.44825	0.961283	1.44825	0.961283	0.78853	-0.511395	0.78853	0.511395	38	1	1	3		1
6	FHL_L	1	13.969	13.6151	-0.35385	-0.1011	7	3	-1.03763	-0.132764	-0.296466	-0.0379324	-3.28419	-0.370676	3.28419	0.370676	-0.195366	0.0631675	0.195366	0.0631675	36	0	0	4	1
6	POP_L	1	5.06656	4.61058	-0.455974	-0.130278	8	4	0.35807	-0.93782	0.102306	-0.267949	-0.943189	0.2778	0.943189	0.2778	0.232584	-0.13767	0.232584	0.13767	11	0	0	1
6	RF_L	1	8.49204	8.44959	-0.0424469	-0.0121277	8	4	-1.55715	0.160076	-0.444901	0.0457361	0.527046	-0.963	0.527046	0.963	-0.432774	0.0578637	0.432774	0.0578637	56	0	0	1
6	VL_L	1	74.0373	72.654	-1.38333	-0.395237	1	1	-1.67022	-1.02106	-0.477205	-0.291732	-5.53264	-0.29365	5.53264	0.29365	-0.0819675	0.103505	0.0819675	0.103505	61	1	1	3
6	VI_L	1	66.3809	65.5485	-0.832359	-0.237817	2	1	-3.25887	0.142004	-0.931106	0.0405726	12.2802	0.0633642	12.2802	0.0633642	-0.693289	0.278389	0.693289	0.278389	61	0	0	3
6	VM_L	1	66.829	63.4966	-3.33241	-0.952116	2	1	2.15402	-6.77015	0.615434	-1.93433	-4.45712	3.2077	4.45712	3.2077	1.56755	-0.982212	1.56755	0.982212	46	1	1	3
6	S_L	1	17.6735	24.1441	6.47059	1.84874	7	3	4.76529	6.11139	1.36151	1.74611	-3.03177	0.120022	3.03177	0.120022	-0.487231	-0.102629	0.487231	0.102629	81	1	1	2
6	BFS_L	1	68.4227	62.6671	-5.75555	-1.64444	2	1	-8.42635	-5.97457	-2.40753	-1.70702	4.41917	0.332999	4.41917	0.332999	-0.763086	-0.0625789	0.763086	0.0625789	31	1	1	3
6	BFL_L	1	83.8222	81.5322	-2.29006	-0.654304	0	1	-2.58816	-1.95375	-0.739474	-0.558215	0.273597	-0.631592	0.273597	0.631592	-0.0851698	0.0960889	0.0851698	0.0960889	36	0	0	3
6	ST_L	1	78.401	75.9843	-2.41671	-0.690488	1	1	-4.5567	-2.44325	-1.30191	-0.69807	3.00211	-0.261555	3.00211	0.261555	-0.611427	-0.00758257	0.611427	0.00758257	51	0	0	3
6	SM_L	1	83.1488	83.4431	0.294329	0.084094	0	1	3.8507	0.815093	1.1002	0.232884	-2.9593	-0.229358	2.9593	0.229358	1.01611	0.14879	1.01611	0.14879	30	0	0	3
6	G_L	1	63.0845	64.7094	1.62486	0.464246	2	1	-2.14772	1.98125	-0.613634	0.566071	13.1495	-0.447475	13.1495	0.447475	-1.07788	0.101825	1.07788	0.101825	26	0	0	3		1
6	AM_L	1	66.8814	69.3737	2.49226	0.712075	2	1	-1.38927	3.35662	-0.396934	0.959035	17.7562	-0.91877	17.7562	0.91877	-1.10901	0.246959	1.10901	0.246959	46	1	1	3		1
6	AL_L	1	89.5115	86.2724	-3.2391	-0.925458	0	1	-3.80252	-3.0766	-1.08644	-0.879029	0.504024	-0.727305	0.504024	0.727305	-0.160978	0.046429	0.160978	0.046429	26	0	0	3
6	TA_R	1	17.5795	21.8262	4.24673	1.21335	7	3	2.38004	4.39318	0.68001	1.25519	-4.93294	-1.05896	4.93294	1.05896	-0.533341	0.0418423	0.533341	0.0418423	46	1	1	4	3
6	EDL_R	1	13.6647	29.6068	15.9421	4.55489	7	3	16.078	15.7889	4.59372	4.51111	-1.16049	0.52761	1.16049	0.52761	0.0388345	-0.0437803	0.0388345	0.0437803	51	1	1	2
6	P_R	1	24.1056	45.6035	21.4979	6.14224	6	3	22.7839	20.3253	6.50967	5.80723	2.3548	-0.32095	2.3548	0.32095	0.367429	-0.335017	0.367429	0.335017	51	1	1	4	5
6	TP_R	1	16.5143	25.0627	8.54843	2.44241	7	3	11.1121	8.0429	3.17489	2.29797	3.51064	1.13816	3.51064	1.13816	0.73248	-0.144437	0.73248	0.144437	51	1	1	4	1
6	FDL_R	1	10.7889	17.8945	7.10554	2.03015	7	3	7.67542	7.7939	2.19298	2.22683	2.55773	0.347635	2.55773	0.347635	0.162823	0.196675	0.162823	0.196675	36	1	1	2
6	SOL_R	1	25.854	27.964	2.11001	0.60286	6	3	3.30907	2.22732	0.945448	0.636376	-7.18452	0.770686	7.18452	0.770686	0.342588	0.0335163	0.342588	0.0335163	51	1	1	2
6	GL_R	1	36.3994	44.3054	7.90599	2.25885	5	2	5.86866	7.75768	1.67676	2.21648	1.23678	-0.323793	1.23678	0.323793	-0.582094	-0.0423746	0.582094	0.0423746	41	1	1	2
6	GM_R	1	61.8968	68.0454	6.14854	1.75673	2	1	-1.07412	5.68285	-0.306893	1.62367	16.0271	0.459051	16.0271	0.459051	-2.06362	-0.133055	2.06362	0.133055	36	1	1	3		1
6	FHL_R	1	16.6451	23.5556	6.91051	1.97443	7	3	4.32708	7.05769	1.23631	2.01648	0.562291	-0.285402	0.562291	0.285402	-0.738125	0.0420505	0.738125	0.0420505	31	1	1	4	1
6	POP_R	1	15.444	31.3067	15.8627	4.5322	7	3	16.0394	17.6493	4.58269	5.04265	-1.5279	-0.795569	1.5279	0.795569	0.0504905	0.510454	0.0504905	0.510454	11	1	1	2
6	RF_R	1	71.8031	72.0654	0.262278	0.0749365	1	1	1.09769	0.174982	0.313626	0.0499948	-1.24944	-0.327295	1.24944	0.327295	0.238689	-0.0249417	0.238689	0.0249417	46	1	1	3
6	VL_R	1	47.0596	51.6271	4.56756	1.30502	4	2	4.96643	4.24056	1.41898	1.21159	2.90894	0.469285	2.90894	0.469285	0.113964	-0.0934284	0.113964	0.0934284	61	1	1	2
6	VI_R	1	55.7367	58.4377	2.70102	0.771719	3	2	5.4671	2.71083	1.56203	0.774522	0.320731	0.648611	0.320731	0.648611	0.79031	0.00280275	0.79031	0.00280275	56	1	1	2
6	VM_R	1	55.4861	57.6345	2.14848	0.613851	3	2	2.54718	2.89099	0.727766	0.825998	6.97505	-1.83885	6.97505	1.83885	0.113915	0.212147	0.113915	0.212147	51	1	1	4	4
6	S_R	1	7.24071	6.79962	-0.44109	-0.126026	8	4	-1.17471	0.291966	-0.335631	0.0834189	-0.144711	-1.25776	0.144711	1.25776	-0.209605	0.209445	0.209605	0.209445	86	0	1	1
6	BFS_R	1	70.2554	67.6235	-2.6319	-0.751971	1	1	-1.99938	-4.06771	-0.57125	-1.1622	8.21684	0.844627	8.21684	0.844627	0.180721	-0.410231	0.180721	0.410231	25	0	1	3
6	BFL_R	1	85.7111	83.8286	-1.88248	-0.53785	0	1	-0.0413908	-0.738373	-0.0118259	-0.210964	-1.18427	-1.21934	1.18427	1.21934	0.526024	0.326886	0.526024	0.326886	31	0	0	3
6	ST_R	1	77.3897	75.5556	-1.8341	-0.524028	1	1	-2.19739	-2.55958	-0.627826	-0.73131	-6.64531	0.230288	6.64531	0.230288	-0.103798	-0.207282	0.103798	0.207282	41	0	0	3
6	SM_R	1	86.0594	85.5393	-0.520158	-0.148616	0	1	1.07373	-1.51859	0.306779	-0.433882	-2.20282	0.619422	2.20282	0.619422	0.455395	-0.285266	0.455395	0.285266	36	0	0	3
6	G_R	1	68.7464	67.6779	-1.06849	-0.305283	2	1	1.00969	-0.932063	0.288484	-0.266304	5.36958	0.465532	5.36958	0.465532	0.593767	0.0389798	0.593767	0.0389798	41	0	0	3		1
6	AM_R	1	55.8816	61.833	5.95137	1.70039	3	2	1.99315	6.30727	0.569471	1.80208	23.3057	0.758749	23.3057	0.758749	-1.13092	0.101685	1.13092	0.101685	51	1	1	2
6	AL_R	1	83.0356	82.7796	-0.256007	-0.0731447	0	1	-0.771907	-0.0359151	-0.220545	-0.0102615	-1.42832	-0.108193	1.42832	0.108193	-0.1474	0.0628833	0.1474	0.0628833	26	0	0	3
7	TA_L	1	59.4273	58.4363	-0.991026	-0.289774	3	2	-0.99011	1.18051	-0.289506	0.345179	-0.804219	-1.01559	0.804219	1.01559	0.000267912	0.634953	0.000267912	0.634953	41	1	1	4	3
7	EDL_L	1	62.375	55.7209	-6.65406	-1.94563	2	1	-10.9293	-6.87499	-3.19571	-2.01023	3.5198	0.238169	3.5198	0.238169	-1.25007	-0.0645991	1.25007	0.0645991	51	1	1	3
7	P_L	1	14.7144	13.6744	-1.04	-0.304093	7	3	-0.89898	-0.244235	-0.26286	-0.0714136	1.96956	-0.789194	1.96956	0.789194	0.0412334	0.232679	0.0412334	0.232679	60	1	1	4	1
7	TP_L	1	7.28819	7.13883	-0.149355	-0.043671	8	4	0.196569	0.115221	0.0574763	0.0336902	0.671546	-0.404852	0.671546	0.404852	0.101147	0.0773612	0.101147	0.0773612	51	0	0	1
7	FDL_L	1	7.25549	7.33689	0.0813941	0.0237994	8	4	0.375351	-0.287269	0.109752	-0.0839969	-1.33355	0.507728	1.33355	0.507728	0.0859522	-0.107796	0.0859522	0.107796	41	1	1	1
7	SOL_L	1	78.3169	78.1008	-0.216139	-0.0631986	1	1	-0.477081	0.14625	-0.139497	0.0427631	1.51956	0.171633	1.51956	0.171633	-0.0762987	0.105962	0.0762987	0.105962	46	1	1	3
7	GL_L	1	66.6861	57.9898	-8.69634	-2.54279	2	1	-8.92708	-9.04136	-2.61026	-2.64367	-1.83834	-0.342426	1.83834	0.342426	-0.0674661	-0.100882	0.0674661	0.100882	21	0	0	3
7	GM_L	1	66.4938	56.8397	-9.65403	-2.82282	2	1	-8.07622	-10.2902	-2.36147	-3.00883	-0.704056	0.294862	0.704056	0.294862	0.461349	-0.18601	0.461349	0.18601	31	0	0	3
7	FHL_L	1	70.5549	71.8511	1.29617	0.378999	1	1	6.8338	0.817703	1.99819	0.239094	-7.35537	0.503618	7.35537	0.503618	1.61919	-0.139904	1.61919	0.139904	31	1	1	3
7	POP_L	1	6.31055	5.87494	-0.43561	-0.127371	8	4	0.0989242	-0.713999	0.0289252	-0.208772	-1.167	0.295931	1.167	0.295931	0.156297	-0.0814003	0.156297	0.0814003	15	0	0	1
7	RF_L	1	24.6956	22.0926	-2.60295	-0.761097	6	3	-3.85469	-2.43323	-1.1271	-0.71147	-0.868018	-0.614417	0.868018	0.614417	-0.366005	0.0496264	0.366005	0.0496264	55	1	1	4	4
7	VL_L	1	43.6775	43.9969	0.31945	0.0934063	4	2	-3.6329	0.180129	-1.06225	0.0526693	2.23995	-2.27465	2.23995	2.27465	-1.15566	-0.040737	1.15566	0.040737	61	1	1	2
7	VI_L	1	69.2668	65.8291	-3.43772	-1.00518	2	1	-3.84098	-3.70529	-1.12309	-1.08342	4.70409	0.162262	4.70409	0.162262	-0.117912	-0.0782376	0.117912	0.0782376	66	1	1	3		1
7	VM_L	1	43.151	42.0391	-1.11191	-0.32512	4	2	-2.22712	-0.849192	-0.651203	-0.248302	4.70806	1.25923	4.70806	1.25923	-0.326084	0.076818	0.326084	0.076818	51	1	1	2
7	S_L	1	22.9699	20.8464	-2.12346	-0.620895	6	3	-5.18531	-2.19062	-1.51617	-0.640532	-2.44868	1.30745	2.44868	1.30745	-0.895279	-0.0196371	0.895279	0.0196371	81	0	0	2
7	BFS_L	1	63.9895	59.7236	-4.2659	-1.24734	2	1	-2.11215	-5.09399	-0.617586	-1.48947	-3.41558	1.39796	3.41558	1.39796	0.629752	-0.242133	0.629752	0.242133	36	1	1	3
7	BFL_L	1	79.4115	76.0126	-3.39884	-0.993814	1	1	-2.44601	-2.90403	-0.715209	-0.849132	1.68043	-0.75623	1.68043	0.75623	0.278605	0.144681	0.278605	0.144681	31	1	1	3
7	ST_L	1	86.3158	83.478	-2.83786	-0.829784	0	1	-3.5953	-3.15847	-1.05126	-0.923529	-0.215284	-0.0625248	0.215284	0.0625248	-0.221473	-0.0937451	0.221473	0.0937451	31	0	0	3
7	SM_L	1	77.9149	77.2495	-0.665401	-0.194562	1	1	3.97085	0.607937	1.16107	0.177759	-5.41559	-0.765266	5.41559	0.765266	1.35563	0.372321	1.35563	0.372321	46	1	1	3
7	G_L	1	52.7529	47.3647	-5.3882	-1.5755	3	2	0.878153	-6.00132	0.25677	-1.75477	22.3454	0.919198	22.3454	0.919198	1.83227	-0.179274	1.83227	0.179274	46	1	1	2
7	AM_L	1	58.8649	59.3943	0.529378	0.154789	3	2	-0.40309	0.102188	-0.117863	0.0298794	4.36404	0.320418	4.36404	0.320418	-0.272652	-0.12491	0.272652	0.12491	41	1	1	2
7	AL_L	1	36.3588	41.7948	5.43601	1.58948	5	2	3.70995	5.95001	1.08478	1.73977	2.66928	0.274077	2.66928	0.274077	-0.504696	0.150292	0.504696	0.150292	21	1	0	2
7	TA_R	1	14.5078	14.0959	-0.411903	-0.120439	7	3	-1.44077	-0.28746	-0.421277	-0.0840525	-5.36616	0.503492	5.36616	0.503492	-0.300837	0.036387	0.300837	0.036387	43	1	1	2
7	EDL_R	1	24.3655	24.8631	0.497679	0.14552	6	3	2.35156	1.66214	0.687591	0.486006	-11.7811	-0.134347	11.7811	0.134347	0.542071	0.340486	0.542071	0.340486	46	1	1	2
7	P_R	1	14.4523	12.0768	-2.37554	-0.694603	7	3	-3.00141	-2.57676	-0.877605	-0.753438	2.93585	-0.712627	2.93585	0.712627	-0.183002	-0.0588351	0.183002	0.0588351	61	1	1	4	1
7	TP_R	1	6.3102	5.57724	-0.732959	-0.214315	8	4	-0.488241	-0.454648	-0.142761	-0.132938	0.945915	-0.0274981	0.945915	0.0274981	0.0715548	0.0813773	0.0715548	0.0813773	53	0	0	1
7	FDL_R	1	4.49648	4.80022	0.303739	0.0888124	8	4	1.90933	0.752791	0.558283	0.220114	-1.21394	-0.666924	1.21394	0.666924	0.46947	0.131302	0.46947	0.131302	46	0	0	1
7	SOL_R	1	57.4179	59.0732	1.65535	0.484021	3	2	-0.860653	1.60166	-0.251653	0.468322	16.5751	0.525197	16.5751	0.525197	-0.735674	-0.0156997	0.735674	0.0156997	51	1	1	2
7	GL_R	1	62.2473	67.7371	5.48983	1.60521	2	1	3.78087	5.80537	1.10552	1.69748	8.32903	1.30723	8.32903	1.30723	-0.499693	0.0922654	0.499693	0.0922654	26	1	1	3		1
7	GM_R	1	81.4182	79.7819	-1.63634	-0.478461	0	1	-1.73447	-2.00085	-0.507156	-0.585043	0.73976	0.259872	0.73976	0.259872	-0.0286953	-0.106582	0.0286953	0.106582	36	0	0	3
7	FHL_R	1	68.0939	64.8165	-3.27746	-0.958321	2	1	-4.00443	-3.77008	-1.17089	-1.10236	2.17693	1.61955	2.17693	1.61955	-0.212566	-0.144043	0.212566	0.144043	26	1	1	3		1
7	POP_R	1	4.20063	4.93705	0.736412	0.215325	8	4	0.655637	0.813975	0.191707	0.238004	0.341383	-0.152116	0.341383	0.152116	-0.0236184	0.0226791	0.0236184	0.0226791	14	0	0	1
7	RF_R	1	75.375	68.6591	-6.71588	-1.96371	1	1	-7.85854	-6.63417	-2.29782	-1.93982	0.222378	1.7655	0.222378	1.7655	-0.334113	0.0238918	0.334113	0.0238918	41	0	0	3
7	VL_R	1	49.8648	51.025	1.16016	0.339229	4	2	-3.01137	0.972444	-0.880516	0.28434	5.97445	-0.179856	5.97445	0.179856	-1.21975	-0.0548887	1.21975	0.0548887	61	1	1	2
7	VI_R	1	68.8968	65.9383	-2.95848	-0.865053	2	1	-0.543871	-1.81528	-0.159027	-0.530783	2.78883	-1.97253	2.78883	1.97253	0.706026	0.33427	0.706026	0.33427	61	1	1	3		1
7	VM_R	1	68.017	68.1306	0.113593	0.0332144	2	1	-0.353536	0.0948309	-0.103373	0.0277283	6.87548	0.254016	6.87548	0.254016	-0.136587	-0.00548609	0.136587	0.00548609	46	1	1	3
7	S_R	1	10.1189	10.5394	0.420434	0.122934	7	3	-0.380453	0.462332	-0.111244	0.135185	1.90838	-0.7595	1.90838	0.7595	-0.234177	0.012251	0.234177	0.012251	81	1	1	2
7	BFS_R	1	61.2066	58.2364	-2.97016	-0.868466	2	1	-3.83409	-3.31759	-1.12108	-0.970054	5.56457	0.564522	5.56457	0.564522	-0.252612	-0.101588	0.252612	0.101588	31	1	1	3
7	BFL_R	1	82.775	81.3845	-1.39051	-0.406581	0	1	-1.0984	-1.23978	-0.321171	-0.362508	1.6461	-0.368416	1.6461	0.368416	0.0854106	0.044073	0.0854106	0.044073	31	1	1	3
7	ST_R	1	87.3046	84.6819	-2.62261	-0.766846	0	1	-2.35201	-2.21135	-0.687722	-0.646595	0.332616	-0.572868	0.332616	0.572868	0.079124	0.120251	0.079124	0.120251	31	0	0	3
7	SM_R	1	83.0539	82.078	-0.975815	-0.285326	0	1	-0.108784	-2.61352	-0.0318081	-0.764186	0.559682	1.48804	0.559682	1.48804	0.253518	-0.47886	0.253518	0.47886	46	1	0	3
7	G_R	1	27.1911	29.6614	2.47028	0.722303	6	3	2.05309	1.14961	0.600317	0.336142	12.8955	0.00323687	12.8955	0.00323687	-0.121986	-0.386161	0.121986	0.386161	41	1	1	2
7	AM_R	1	63.5972	63.8688	0.271597	0.0794144	2	1	0.677512	0.0214644	0.198103	0.00627615	3.12634	0.503643	3.12634	0.503643	0.118689	-0.0731383	0.118689	0.0731383	36	1	1	3
7	AL_R	1	15.042	18.0085	2.96649	0.867394	7	3	2.22499	2.71615	0.650583	0.794197	-2.79662	0.484575	2.79662	0.484575	-0.216811	-0.0731965	0.216811	0.0731965	26	0	0	2
8	TA_L	0	72.9864																		46	1		3
8	EDL_L	0	26.225																		56	1		2
8	P_L	0	25.0411																		56	1		2
8	TP_L	0	10.5822																		51	0		4	1
8	FDL_L	0	10.5705																		41	1		4	1
8	SOL_L	0	18.4803																		46	1		2
8	GL_L	0	15.641																		38	1		4	1
8	GM_L	0	38.6716																		46	1		2
8	FHL_L	0	11.3445																		41	0		4	1
8	POP_L	0	15.9907																		13	0		4	1
8	RF_L	0	6.42911																		56	0		1
8	VL_L	0	12.7572																		61	0		2
8	VI_L	0	10.7156																		66	0		2
8	VM_L	0	12.7455																		56	0		2
8	S_L	0	16.6512																		81	1		2
8	BFS_L	0	54.3375																		36	1		2
8	BFL_L	0	73.4136																		41	0		3		1
8	ST_L	0	70.1426																		46	1		3		1
8	SM_L	0	79.1257																		51	0		3
8	G_L	0	9.14704																		46	1		1		1
8	AM_L	0	55.4535																		41	0		2
8	AL_L	0	9.95424																		31	0		1
8	TA_R	0	20.4227																		46	1		2
8	EDL_R	0	12.1754																		60	1		4	1
8	P_R	0	21.38																		56	0		2
8	TP_R	0	10.998																		56	0		4	1
8	FDL_R	0	10.2385																		36	0		4	1
8	SOL_R	0	20.5977																		51	0		2
8	GL_R	0	12.6803																		33	1		4	1
8	GM_R	0	45.0864																		48	1		2
8	FHL_R	0	13.9744																		26	0		4	1
8	POP_R	0	7.35896																		14	0		1
8	RF_R	0	8.10663																		56	0		1
8	VL_R	0	10.917																		61	0		2
8	VI_R	0	12.3301																		61	1		2
8	VM_R	0	14.1683																		61	0		2
8	S_R	0	10.3716																		86	0		2
8	BFS_R	0	10.8444																		44	0		4	1
8	BFL_R	0	58.0698																		41	1		2
8	ST_R	0	48.2851																		56	1		2
8	SM_R	0	73.4538																		46	0		3
8	G_R	0	8.06638																		51	0		1		1
8	AM_R	0	35.973																		36	1		2
8	AL_R	0	6.52319																		26	0		1
9	TA_L	0	10.7038																		51	0		4	3
9	EDL_L	0	8.44564																		46	1		1
9	P_L	0	18.9421																		61	0		2
9	TP_L	0	9.22146																		51	0		1
9	FDL_L	0	8.99377																		41	0		1		1
9	SOL_L	0	10.8076																		51	1		2
9	GL_L	0	7.51724																		41	1		1
9	GM_L	0	42.245																		48	1		2
9	FHL_L	0	7.67568																		41	0		1
9	POP_L	0	8.27453																		11	0		1
9	RF_L	0	4.7021																		51	0		1
9	VL_L	0	7.05506																		61	0		1
9	VI_L	0	8.12093																		56	0		1		1
9	VM_L	0	6.57359																		56	0		1
9	S_L	0	8.4459																		91	0		1
9	BFS_L	0	8.48444																		38	0		1
9	BFL_L	0	21.6805																		41	1		2
9	ST_L	0	9.81562																		56	1		1
9	SM_L	0	78.9634																		46	0		3		1
9	G_L	0	6.57595																		51	0		1
9	AM_L	0	25.9051																		44	1		4	5
9	AL_L	0	4.39786																		26	0		1
9	TA_R	0	13.5037																		49	0		4	3
9	EDL_R	0	10.0054																		51	1		4	1
9	P_R	0	17.8417																		56	0		4	1
9	TP_R	0	8.32525																		51	0		1
9	FDL_R	0	8.8476																		31	0		1		1
9	SOL_R	0	9.91835																		51	1		1		1
9	GL_R	0	8.33124																		36	1		1
9	GM_R	0	52.0041																		51	1		2
9	FHL_R	0	9.73619																		31	0		1
9	POP_R	0	8.70321																		6	0		1
9	RF_R	0	38.6666																		56	1		4	4
9	VL_R	0	6.47597																		61	0		1
9	VI_R	0	7.59497																		61	0		1
9	VM_R	0	5.17124																		56	0		1
9	S_R	0	7.06236																		88	0		1
9	BFS_R	0	14.1645																		41	0		4	1
9	BFL_R	0	63.8068																		46	1		3		1
9	ST_R	0	54.9887																		56	1		2
9	SM_R	0	86.0977																		46	0		3
9	G_R	0	5.34132																		56	0		1
9	AM_R	0	17.7001																		36	1		4	1
9	AL_R	0	3.62223																		31	0		1

## Sheet: SegmentLevel_coded
SubjectID	MuscleID_label	Segment_Number	FatID_Mercuri	FatFraction
1	'TA_L'	1	1	7.34322
1	'TA_L'	2	1	6.62582
1	'TA_L'	3	1	5.64463
1	'TA_L'	4	1	2.76267
1	'TA_L'	5	1	9.07518
1	'EDL_L'	1	1	12.1862
1	'EDL_L'	2	1	8.13961
1	'EDL_L'	3	1	9.29745
1	'EDL_L'	4	1	10.5175
1	'EDL_L'	5	1	4.84123
1	'P_L'	1	2	10.834
1	'P_L'	2	2	10.9453
1	'P_L'	3	2	13.1303
1	'P_L'	4	2	15.6101
1	'P_L'	5	2	14.3474
1	'TP_L'	1	1	7.68446
1	'TP_L'	2	1	7.05172
1	'TP_L'	3	1	5.61238
1	'TP_L'	4	1	5.80999
1	'TP_L'	5	1	6.75488
1	'FDL_L'	1	1	3.77586
1	'FDL_L'	2	1	4.22192
1	'FDL_L'	3	1	2.58833
1	'FDL_L'	4	1	3.3186
1	'FDL_L'	5	1	3.06292
1	'SOL_L'	1	1	6.65792
1	'SOL_L'	2	1	5.81056
1	'SOL_L'	3	1	6.34866
1	'SOL_L'	4	1	6.9606
1	'SOL_L'	5	1	7.79403
1	'GL_L'	1	1	1.7486
1	'GL_L'	2	1	2.61551
1	'GL_L'	3	1	4.37928
1	'GL_L'	4	1	5.09199
1	'GL_L'	5	1	6.29621
1	'GM_L'	1	1	27.9114
1	'GM_L'	2	1	6.08186
1	'GM_L'	3	1	6.28719
1	'GM_L'	4	1	5.54069
1	'GM_L'	5	1	3.76017
1	'FHL_L'	1	1	5.42175
1	'FHL_L'	2	1	6.18171
1	'FHL_L'	3	1	3.74945
1	'FHL_L'	4	1	3.01372
1	'FHL_L'	5	1	3.74952
1	'POP_L'	1	1	4.89207
1	'POP_L'	2	1	5.88753
1	'POP_L'	3	1	4.83511
1	'POP_L'	4	1	4.51867
1	'POP_L'	5	1	4.19958
1	'RF_L'	1	1	2.58728
1	'RF_L'	2	1	3.23815
1	'RF_L'	3	1	3.90749
1	'RF_L'	4	1	5.62833
1	'RF_L'	5	1	7.1648
1	'VL_L'	1	1	6.66042
1	'VL_L'	2	1	5.03739
1	'VL_L'	3	1	5.28672
1	'VL_L'	4	1	3.98788
1	'VL_L'	5	1	7.16464
1	'VI_L'	1	1	6.7378
1	'VI_L'	2	1	5.1593
1	'VI_L'	3	1	6.59916
1	'VI_L'	4	1	4.28595
1	'VI_L'	5	1	5.26279
1	'VM_L'	1	1	10.2291
1	'VM_L'	2	1	6.26921
1	'VM_L'	3	1	5.77019
1	'VM_L'	4	1	5.83589
1	'VM_L'	5	1	5.0464
1	'S_L'	1	1	8.34691
1	'S_L'	2	1	8.09923
1	'S_L'	3	1	14.2412
1	'S_L'	4	1	9.80848
1	'S_L'	5	1	7.98621
1	'BFS_L'	1	1	7.01013
1	'BFS_L'	2	1	5.95515
1	'BFS_L'	3	1	4.18586
1	'BFS_L'	4	1	5.16222
1	'BFS_L'	5	1	6.03794
1	'BFL_L'	1	1	7.55055
1	'BFL_L'	2	1	5.31584
1	'BFL_L'	3	1	6.32189
1	'BFL_L'	4	1	7.34745
1	'BFL_L'	5	1	11.8101
1	'ST_L'	1	2	31.7941
1	'ST_L'	2	2	25.7066
1	'ST_L'	3	2	16.4966
1	'ST_L'	4	2	12.5349
1	'ST_L'	5	2	5.20399
1	'SM_L'	1	2	31.1139
1	'SM_L'	2	2	33.1785
1	'SM_L'	3	2	20.1587
1	'SM_L'	4	2	12.8928
1	'SM_L'	5	2	13.0152
1	'G_L'	1	1	6.64221
1	'G_L'	2	1	5.67921
1	'G_L'	3	1	6.50346
1	'G_L'	4	1	7.77866
1	'G_L'	5	1	6.82179
1	'AM_L'	1	1	9.42693
1	'AM_L'	2	1	6.01554
1	'AM_L'	3	1	5.76409
1	'AM_L'	4	1	4.46903
1	'AM_L'	5	1	6.7072
1	'AL_L'	1	1	4.40218
1	'AL_L'	2	1	4.08137
1	'AL_L'	3	1	6.05899
1	'AL_L'	4	1	6.78086
1	'AL_L'	5	1	6.46428
1	'TA_R'	1	2	36.7789
1	'TA_R'	2	2	13.0192
1	'TA_R'	3	2	8.61905
1	'TA_R'	4	2	7.60978
1	'TA_R'	5	2	13.0316
1	'EDL_R'	1	1	9.90011
1	'EDL_R'	2	1	8.0725
1	'EDL_R'	3	1	10.6016
1	'EDL_R'	4	1	11.1954
1	'EDL_R'	5	1	10.0313
1	'P_R'	1	2	5.66889
1	'P_R'	2	2	9.19336
1	'P_R'	3	2	10.9699
1	'P_R'	4	2	14.939
1	'P_R'	5	2	16.3157
1	'TP_R'	1	1	8.61225
1	'TP_R'	2	1	8.70462
1	'TP_R'	3	1	9.56305
1	'TP_R'	4	1	8.36459
1	'TP_R'	5	1	6.96794
1	'FDL_R'	1	1	10.6045
1	'FDL_R'	2	1	8.96986
1	'FDL_R'	3	1	5.98872
1	'FDL_R'	4	1	5.28663
1	'FDL_R'	5	1	5.88791
1	'SOL_R'	1	1	12.2106
1	'SOL_R'	2	1	9.34165
1	'SOL_R'	3	1	8.63999
1	'SOL_R'	4	1	8.55351
1	'SOL_R'	5	1	8.61735
1	'GL_R'	1	1	2.72205
1	'GL_R'	2	1	3.99167
1	'GL_R'	3	1	3.78024
1	'GL_R'	4	1	4.57336
1	'GL_R'	5	1	5.64576
1	'GM_R'	1	2	34.7281
1	'GM_R'	2	2	8.59887
1	'GM_R'	3	2	7.02629
1	'GM_R'	4	2	6.11655
1	'GM_R'	5	2	5.63933
1	'FHL_R'	1	1	6.02323
1	'FHL_R'	2	1	7.34511
1	'FHL_R'	3	1	8.30108
1	'FHL_R'	4	1	4.98325
1	'FHL_R'	5	1	5.30949
1	'POP_R'	1	1	13.2845
1	'POP_R'	2	1	11.4798
1	'POP_R'	3	1	8.74788
1	'POP_R'	4	1	6.02556
1	'POP_R'	5	1	4.3424
1	'RF_R'	1	2	49.6399
1	'RF_R'	2	2	12.4504
1	'RF_R'	3	2	4.12966
1	'RF_R'	4	2	4.96836
1	'RF_R'	5	2	6.72822
1	'VL_R'	1	1	6.6814
1	'VL_R'	2	1	6.06399
1	'VL_R'	3	1	5.78898
1	'VL_R'	4	1	4.92222
1	'VL_R'	5	1	5.76052
1	'VI_R'	1	1	7.41868
1	'VI_R'	2	1	6.38084
1	'VI_R'	3	1	5.89646
1	'VI_R'	4	1	4.25539
1	'VI_R'	5	1	4.32831
1	'VM_R'	1	1	7.91447
1	'VM_R'	2	1	4.78237
1	'VM_R'	3	1	5.28311
1	'VM_R'	4	1	4.42058
1	'VM_R'	5	1	5.91173
1	'S_R'	1	1	6.44463
1	'S_R'	2	1	8.67561
1	'S_R'	3	1	12.602
1	'S_R'	4	1	10.502
1	'S_R'	5	1	7.75724
1	'BFS_R'	1	1	4.78277
1	'BFS_R'	2	1	8.63222
1	'BFS_R'	3	1	6.6014
1	'BFS_R'	4	1	5.22139
1	'BFS_R'	5	1	3.56193
1	'BFL_R'	1	1	25.3336
1	'BFL_R'	2	1	7.28449
1	'BFL_R'	3	1	5.16387
1	'BFL_R'	4	1	6.41172
1	'BFL_R'	5	1	9.44826
1	'ST_R'	1	2	31.9609
1	'ST_R'	2	2	32.0522
1	'ST_R'	3	2	17.0746
1	'ST_R'	4	2	11.1171
1	'ST_R'	5	2	4.13855
1	'SM_R'	1	3	44.3141
1	'SM_R'	2	3	58.919
1	'SM_R'	3	3	54.4389
1	'SM_R'	4	3	41.7799
1	'SM_R'	5	3	27.0846
1	'G_R'	1	1	4.30783
1	'G_R'	2	1	4.0755
1	'G_R'	3	1	3.98635
1	'G_R'	4	1	5.36392
1	'G_R'	5	1	3.2416
1	'AM_R'	1	1	7.14264
1	'AM_R'	2	1	4.09
1	'AM_R'	3	1	4.81616
1	'AM_R'	4	1	5.05952
1	'AM_R'	5	1	5.64665
1	'AL_R'	1	4	77.5414
1	'AL_R'	2	4	74.8155
1	'AL_R'	3	4	67.0783
1	'AL_R'	4	4	63.5753
1	'AL_R'	5	4	72.5675
2	'TA_L'	1	2	13.8464
2	'TA_L'	2	2	12.3836
2	'TA_L'	3	2	10.16
2	'TA_L'	4	2	9.29017
2	'TA_L'	5	2	12.5239
2	'EDL_L'	1	2	25.7524
2	'EDL_L'	2	2	14.2341
2	'EDL_L'	3	2	17.7485
2	'EDL_L'	4	2	17.7679
2	'EDL_L'	5	2	11.5072
2	'P_L'	1	3	71.8739
2	'P_L'	2	3	62.1229
2	'P_L'	3	3	52.0797
2	'P_L'	4	3	25.5906
2	'P_L'	5	3	27.4474
2	'TP_L'	1	2	26.4992
2	'TP_L'	2	2	10.147
2	'TP_L'	3	2	8.89095
2	'TP_L'	4	2	8.06896
2	'TP_L'	5	2	8.99061
2	'FDL_L'	1	2	28.8971
2	'FDL_L'	2	2	27.5153
2	'FDL_L'	3	2	23.2151
2	'FDL_L'	4	2	27.5966
2	'FDL_L'	5	2	17.8222
2	'SOL_L'	1	2	71.9527
2	'SOL_L'	2	2	53.3109
2	'SOL_L'	3	2	31.9428
2	'SOL_L'	4	2	17.0692
2	'SOL_L'	5	2	10.4899
2	'GL_L'	1	3	63.8599
2	'GL_L'	2	3	61.1626
2	'GL_L'	3	3	54.682
2	'GL_L'	4	3	43.8944
2	'GL_L'	5	3	35.681
2	'GM_L'	1	4	67.7624
2	'GM_L'	2	4	75.717
2	'GM_L'	3	4	84.7029
2	'GM_L'	4	4	81.1428
2	'GM_L'	5	4	74.232
2	'FHL_L'	1	2	77.8454
2	'FHL_L'	2	2	50.8048
2	'FHL_L'	3	2	28.1821
2	'FHL_L'	4	2	8.96796
2	'FHL_L'	5	2	12.3467
2	'POP_L'	1	1	11.8036
2	'POP_L'	2	1	8.66922
2	'POP_L'	3	1	7.28344
2	'POP_L'	4	1	8.22313
2	'POP_L'	5	1	9.38209
2	'RF_L'	1	4	86.0451
2	'RF_L'	2	4	77.5885
2	'RF_L'	3	4	67.8116
2	'RF_L'	4	4	56.4019
2	'RF_L'	5	4	51.8673
2	'VL_L'	1	3	90.4734
2	'VL_L'	2	3	71.651
2	'VL_L'	3	3	52.1115
2	'VL_L'	4	3	31.5906
2	'VL_L'	5	3	20.354
2	'VI_L'	1	3	80.6989
2	'VI_L'	2	3	68.8972
2	'VI_L'	3	3	50.0777
2	'VI_L'	4	3	25.6362
2	'VI_L'	5	3	14.0638
2	'VM_L'	1	3	51.9762
2	'VM_L'	2	3	47.3702
2	'VM_L'	3	3	36.939
2	'VM_L'	4	3	23.8138
2	'VM_L'	5	3	15.579
2	'S_L'	1	4	81.1752
2	'S_L'	2	4	83.6127
2	'S_L'	3	4	78.0385
2	'S_L'	4	4	64.1392
2	'S_L'	5	4	41.76
2	'BFS_L'	1	3	30.0409
2	'BFS_L'	2	3	30.6646
2	'BFS_L'	3	3	30.7785
2	'BFS_L'	4	3	31.5505
2	'BFS_L'	5	3	25.6359
2	'BFL_L'	1	3	92.1066
2	'BFL_L'	2	3	60.4812
2	'BFL_L'	3	3	27.9176
2	'BFL_L'	4	3	19.8956
2	'BFL_L'	5	3	17.0229
2	'ST_L'	1	3	86.0418
2	'ST_L'	2	3	80.6373
2	'ST_L'	3	3	73.6266
2	'ST_L'	4	3	51.2288
2	'ST_L'	5	3	21.9357
2	'SM_L'	1	3	74.9702
2	'SM_L'	2	3	77.3918
2	'SM_L'	3	3	51.3932
2	'SM_L'	4	3	23.2196
2	'SM_L'	5	3	20.9602
2	'G_L'	1	4	85.5731
2	'G_L'	2	4	79.5001
2	'G_L'	3	4	77.6676
2	'G_L'	4	4	69.3991
2	'G_L'	5	4	50.1245
2	'AM_L'	1	2	35.7865
2	'AM_L'	2	2	29.1976
2	'AM_L'	3	2	25.3836
2	'AM_L'	4	2	18.0238
2	'AM_L'	5	2	17.1787
2	'AL_L'	1	4	63.9822
2	'AL_L'	2	4	63.4398
2	'AL_L'	3	4	63.9928
2	'AL_L'	4	4	70.4664
2	'AL_L'	5	4	63.3721
2	'TA_R'	1	0	2000
2	'TA_R'	2	0	2000
2	'TA_R'	3	0	2000
2	'TA_R'	4	0	2000
2	'TA_R'	5	0	2000
2	'EDL_R'	1	0	2000
2	'EDL_R'	2	0	2000
2	'EDL_R'	3	0	2000
2	'EDL_R'	4	0	2000
2	'EDL_R'	5	0	2000
2	'P_R'	1	0	2000
2	'P_R'	2	0	2000
2	'P_R'	3	0	2000
2	'P_R'	4	0	2000
2	'P_R'	5	0	2000
2	'TP_R'	1	0	2000
2	'TP_R'	2	0	2000
2	'TP_R'	3	0	2000
2	'TP_R'	4	0	2000
2	'TP_R'	5	0	2000
2	'FDL_R'	1	0	2000
2	'FDL_R'	2	0	2000
2	'FDL_R'	3	0	2000
2	'FDL_R'	4	0	2000
2	'FDL_R'	5	0	2000
2	'SOL_R'	1	0	2000
2	'SOL_R'	2	0	2000
2	'SOL_R'	3	0	2000
2	'SOL_R'	4	0	2000
2	'SOL_R'	5	0	2000
2	'GL_R'	1	0	2000
2	'GL_R'	2	0	2000
2	'GL_R'	3	0	2000
2	'GL_R'	4	0	2000
2	'GL_R'	5	0	2000
2	'GM_R'	1	0	2000
2	'GM_R'	2	0	2000
2	'GM_R'	3	0	2000
2	'GM_R'	4	0	2000
2	'GM_R'	5	0	2000
2	'FHL_R'	1	0	2000
2	'FHL_R'	2	0	2000
2	'FHL_R'	3	0	2000
2	'FHL_R'	4	0	2000
2	'FHL_R'	5	0	2000
2	'POP_R'	1	0	2000
2	'POP_R'	2	0	2000
2	'POP_R'	3	0	2000
2	'POP_R'	4	0	2000
2	'POP_R'	5	0	2000
2	'RF_R'	1	4	65.9913
2	'RF_R'	2	4	61.5293
2	'RF_R'	3	4	63.9908
2	'RF_R'	4	4	59.7025
2	'RF_R'	5	4	55.9286
2	'VL_R'	1	3	82.9657
2	'VL_R'	2	3	66.1303
2	'VL_R'	3	3	53.097
2	'VL_R'	4	3	37.671
2	'VL_R'	5	3	25.2684
2	'VI_R'	1	3	80.226
2	'VI_R'	2	3	64.38
2	'VI_R'	3	3	56.6684
2	'VI_R'	4	3	35.0281
2	'VI_R'	5	3	18.9132
2	'VM_R'	1	3	57.0299
2	'VM_R'	2	3	52.8219
2	'VM_R'	3	3	41.7788
2	'VM_R'	4	3	29.1767
2	'VM_R'	5	3	20.9307
2	'S_R'	1	4	81.451
2	'S_R'	2	4	80.5885
2	'S_R'	3	4	76.7535
2	'S_R'	4	4	71.1205
2	'S_R'	5	4	43.6083
2	'BFS_R'	1	2	41.93
2	'BFS_R'	2	2	27.044
2	'BFS_R'	3	2	24.1473
2	'BFS_R'	4	2	23.2127
2	'BFS_R'	5	2	20.2569
2	'BFL_R'	1	3	85.123
2	'BFL_R'	2	3	58.4318
2	'BFL_R'	3	3	32.122
2	'BFL_R'	4	3	26.0213
2	'BFL_R'	5	3	11.9207
2	'ST_R'	1	3	76.5205
2	'ST_R'	2	3	66.3448
2	'ST_R'	3	3	63.6119
2	'ST_R'	4	3	38.0303
2	'ST_R'	5	3	19.0339
2	'SM_R'	1	3	74.6614
2	'SM_R'	2	3	66.988
2	'SM_R'	3	3	46.8982
2	'SM_R'	4	3	24.0222
2	'SM_R'	5	3	17.691
2	'G_R'	1	4	82.8803
2	'G_R'	2	4	79.0126
2	'G_R'	3	4	74.2536
2	'G_R'	4	4	54.6585
2	'G_R'	5	4	34.6089
2	'AM_R'	1	3	43.8651
2	'AM_R'	2	3	39.549
2	'AM_R'	3	3	30.564
2	'AM_R'	4	3	24.8708
2	'AM_R'	5	3	19.59
2	'AL_R'	1	3	50.7986
2	'AL_R'	2	3	63.2734
2	'AL_R'	3	3	62.802
2	'AL_R'	4	3	56.8941
2	'AL_R'	5	3	50.6111
3	'TA_L'	1	4	46.6321
3	'TA_L'	2	4	54.116
3	'TA_L'	3	4	62.8149
3	'TA_L'	4	4	68.6551
3	'TA_L'	5	4	68.2745
3	'EDL_L'	1	4	64.1307
3	'EDL_L'	2	4	56.6454
3	'EDL_L'	3	4	61.731
3	'EDL_L'	4	4	65.9839
3	'EDL_L'	5	4	51.2472
3	'P_L'	1	2	36.4723
3	'P_L'	2	2	8.44811
3	'P_L'	3	2	11.1808
3	'P_L'	4	2	12.0253
3	'P_L'	5	2	10.504
3	'TP_L'	1	1	10.9918
3	'TP_L'	2	1	6.73279
3	'TP_L'	3	1	9.33499
3	'TP_L'	4	1	8.02793
3	'TP_L'	5	1	7.25663
3	'FDL_L'	1	1	5.88936
3	'FDL_L'	2	1	4.42108
3	'FDL_L'	3	1	6.07418
3	'FDL_L'	4	1	7.74079
3	'FDL_L'	5	1	7.48349
3	'SOL_L'	1	4	66.4608
3	'SOL_L'	2	4	57.3995
3	'SOL_L'	3	4	66.8731
3	'SOL_L'	4	4	69.0898
3	'SOL_L'	5	4	70.165
3	'GL_L'	1	4	77.4132
3	'GL_L'	2	4	74.5088
3	'GL_L'	3	4	67.6147
3	'GL_L'	4	4	65.0731
3	'GL_L'	5	4	58.1825
3	'GM_L'	1	4	79.8976
3	'GM_L'	2	4	82.3048
3	'GM_L'	3	4	78.6113
3	'GM_L'	4	4	77.6931
3	'GM_L'	5	4	72.5556
3	'FHL_L'	1	1	16.6069
3	'FHL_L'	2	1	10.0148
3	'FHL_L'	3	1	6.07202
3	'FHL_L'	4	1	6.86918
3	'FHL_L'	5	1	8.3185
3	'POP_L'	1	2	18.2829
3	'POP_L'	2	2	16.4472
3	'POP_L'	3	2	11.7498
3	'POP_L'	4	2	11.5762
3	'POP_L'	5	2	10.1221
3	'RF_L'	1	3	50.9199
3	'RF_L'	2	3	55.2372
3	'RF_L'	3	3	59.3323
3	'RF_L'	4	3	55.3884
3	'RF_L'	5	3	62.1915
3	'VL_L'	1	3	60.8498
3	'VL_L'	2	3	64.303
3	'VL_L'	3	3	51.9104
3	'VL_L'	4	3	35.4195
3	'VL_L'	5	3	20.0005
3	'VI_L'	1	3	59.4901
3	'VI_L'	2	3	64.8056
3	'VI_L'	3	3	62.1667
3	'VI_L'	4	3	41.6024
3	'VI_L'	5	3	33.9089
3	'VM_L'	1	3	46.3896
3	'VM_L'	2	3	46.4926
3	'VM_L'	3	3	59.2171
3	'VM_L'	4	3	69.8404
3	'VM_L'	5	3	73.5418
3	'S_L'	1	2	56.626
3	'S_L'	2	2	29.8495
3	'S_L'	3	2	15.0152
3	'S_L'	4	2	9.96687
3	'S_L'	5	2	9.51885
3	'BFS_L'	1	3	39.5901
3	'BFS_L'	2	3	35.2618
3	'BFS_L'	3	3	42.1441
3	'BFS_L'	4	3	44.4792
3	'BFS_L'	5	3	45.4245
3	'BFL_L'	1	4	51.4629
3	'BFL_L'	2	4	58.4075
3	'BFL_L'	3	4	66.9486
3	'BFL_L'	4	4	73.1973
3	'BFL_L'	5	4	74.3412
3	'ST_L'	1	4	26.0352
3	'ST_L'	2	4	36.7203
3	'ST_L'	3	4	57.7783
3	'ST_L'	4	4	73.3945
3	'ST_L'	5	4	77.5439
3	'SM_L'	1	4	54.3569
3	'SM_L'	2	4	59.1441
3	'SM_L'	3	4	62.37
3	'SM_L'	4	4	70.1913
3	'SM_L'	5	4	75.2442
3	'G_L'	1	4	70.3578
3	'G_L'	2	4	79.3862
3	'G_L'	3	4	70.3541
3	'G_L'	4	4	53.5211
3	'G_L'	5	4	44.1334
3	'AM_L'	1	3	79.1656
3	'AM_L'	2	3	83.1154
3	'AM_L'	3	3	60.78
3	'AM_L'	4	3	44.5279
3	'AM_L'	5	3	20.5053
3	'AL_L'	1	4	85.2525
3	'AL_L'	2	4	84.9902
3	'AL_L'	3	4	79.9997
3	'AL_L'	4	4	68.9516
3	'AL_L'	5	4	45.3461
3	'TA_R'	1	4	75.1442
3	'TA_R'	2	4	74.1161
3	'TA_R'	3	4	55.935
3	'TA_R'	4	4	53.9566
3	'TA_R'	5	4	65.8283
3	'EDL_R'	1	3	52.8157
3	'EDL_R'	2	3	58.7069
3	'EDL_R'	3	3	57.9871
3	'EDL_R'	4	3	31.8535
3	'EDL_R'	5	3	13.6929
3	'P_R'	1	2	42.4784
3	'P_R'	2	2	15.0357
3	'P_R'	3	2	17.7868
3	'P_R'	4	2	12.4388
3	'P_R'	5	2	10.8106
3	'TP_R'	1	2	24.3934
3	'TP_R'	2	2	20.759
3	'TP_R'	3	2	14.5332
3	'TP_R'	4	2	9.10157
3	'TP_R'	5	2	15.0433
3	'FDL_R'	1	2	13.4125
3	'FDL_R'	2	2	12.9531
3	'FDL_R'	3	2	12.9282
3	'FDL_R'	4	2	11.7262
3	'FDL_R'	5	2	9.06759
3	'SOL_R'	1	2	66.7037
3	'SOL_R'	2	2	33.6422
3	'SOL_R'	3	2	18.0118
3	'SOL_R'	4	2	12.3025
3	'SOL_R'	5	2	12.7496
3	'GL_R'	1	3	58.8351
3	'GL_R'	2	3	46.1227
3	'GL_R'	3	3	39.1759
3	'GL_R'	4	3	24.5106
3	'GL_R'	5	3	13.9097
3	'GM_R'	1	4	82.0801
3	'GM_R'	2	4	80.3814
3	'GM_R'	3	4	78.9936
3	'GM_R'	4	4	77.9467
3	'GM_R'	5	4	75.6607
3	'FHL_R'	1	2	18.8487
3	'FHL_R'	2	2	12.6981
3	'FHL_R'	3	2	14.9684
3	'FHL_R'	4	2	14.1629
3	'FHL_R'	5	2	11.967
3	'POP_R'	1	1	10.7686
3	'POP_R'	2	1	6.75494
3	'POP_R'	3	1	5.17485
3	'POP_R'	4	1	6.6736
3	'POP_R'	5	1	5.55467
3	'RF_R'	1	4	49.9195
3	'RF_R'	2	4	59.8479
3	'RF_R'	3	4	61.102
3	'RF_R'	4	4	60.3144
3	'RF_R'	5	4	65.063
3	'VL_R'	1	3	72.4321
3	'VL_R'	2	3	56.0673
3	'VL_R'	3	3	57.9703
3	'VL_R'	4	3	38.2447
3	'VL_R'	5	3	21.2462
3	'VI_R'	1	3	69.852
3	'VI_R'	2	3	63.4257
3	'VI_R'	3	3	57.147
3	'VI_R'	4	3	39.6509
3	'VI_R'	5	3	14.6234
3	'VM_R'	1	4	60.9865
3	'VM_R'	2	4	66.476
3	'VM_R'	3	4	68.2071
3	'VM_R'	4	4	66.675
3	'VM_R'	5	4	67.6562
3	'S_R'	1	2	68.4676
3	'S_R'	2	2	64.277
3	'S_R'	3	2	30.4368
3	'S_R'	4	2	9.06096
3	'S_R'	5	2	7.38469
3	'BFS_R'	1	4	60.639
3	'BFS_R'	2	4	56.7341
3	'BFS_R'	3	4	63.3772
3	'BFS_R'	4	4	64.8999
3	'BFS_R'	5	4	55.6725
3	'BFL_R'	1	4	78.3051
3	'BFL_R'	2	4	73.4762
3	'BFL_R'	3	4	67.9537
3	'BFL_R'	4	4	70.1475
3	'BFL_R'	5	4	70.3012
3	'ST_R'	1	4	53.2907
3	'ST_R'	2	4	53.3195
3	'ST_R'	3	4	64.267
3	'ST_R'	4	4	76.0177
3	'ST_R'	5	4	80.3068
3	'SM_R'	1	4	75.5538
3	'SM_R'	2	4	68.8283
3	'SM_R'	3	4	68.2525
3	'SM_R'	4	4	66.8828
3	'SM_R'	5	4	61.1936
3	'G_R'	1	3	70.4465
3	'G_R'	2	3	72.5786
3	'G_R'	3	3	69.5957
3	'G_R'	4	3	40.2731
3	'G_R'	5	3	27.3381
3	'AM_R'	1	4	77.0956
3	'AM_R'	2	4	79.0036
3	'AM_R'	3	4	69.1446
3	'AM_R'	4	4	57.3957
3	'AM_R'	5	4	38.0391
3	'AL_R'	1	1	12.7957
3	'AL_R'	2	1	7.04969
3	'AL_R'	3	1	9.95569
3	'AL_R'	4	1	12.5022
3	'AL_R'	5	1	7.80015
4	'TA_L'	1	3	49.3176
4	'TA_L'	2	3	47.6569
4	'TA_L'	3	3	40.627
4	'TA_L'	4	3	42.1733
4	'TA_L'	5	3	40.2938
4	'EDL_L'	1	3	43.3732
4	'EDL_L'	2	3	46.0112
4	'EDL_L'	3	3	49.1574
4	'EDL_L'	4	3	39.834
4	'EDL_L'	5	3	40.8928
4	'P_L'	1	1	6.74319
4	'P_L'	2	1	8.28624
4	'P_L'	3	1	7.94434
4	'P_L'	4	1	7.28237
4	'P_L'	5	1	7.51345
4	'TP_L'	1	1	7.09229
4	'TP_L'	2	1	7.68366
4	'TP_L'	3	1	6.23487
4	'TP_L'	4	1	4.47175
4	'TP_L'	5	1	5.1104
4	'FDL_L'	1	1	7.645
4	'FDL_L'	2	1	11.1675
4	'FDL_L'	3	1	5.89114
4	'FDL_L'	4	1	4.37798
4	'FDL_L'	5	1	3.45603
4	'SOL_L'	1	1	24.9529
4	'SOL_L'	2	1	6.15288
4	'SOL_L'	3	1	6.24341
4	'SOL_L'	4	1	4.81931
4	'SOL_L'	5	1	5.85943
4	'GL_L'	1	1	4.69828
4	'GL_L'	2	1	2.53192
4	'GL_L'	3	1	2.08919
4	'GL_L'	4	1	3.3542
4	'GL_L'	5	1	5.50548
4	'GM_L'	1	3	71.0383
4	'GM_L'	2	3	67.2425
4	'GM_L'	3	3	30.8349
4	'GM_L'	4	3	10.4189
4	'GM_L'	5	3	7.27636
4	'FHL_L'	1	1	6.41055
4	'FHL_L'	2	1	4.90189
4	'FHL_L'	3	1	4.69636
4	'FHL_L'	4	1	5.45812
4	'FHL_L'	5	1	5.34155
4	'POP_L'	1	1	7.10031
4	'POP_L'	2	1	3.80751
4	'POP_L'	3	1	2.71872
4	'POP_L'	4	1	3.98011
4	'POP_L'	5	1	4.20148
4	'RF_L'	1	4	74.2361
4	'RF_L'	2	4	77.713
4	'RF_L'	3	4	75.7929
4	'RF_L'	4	4	77.7233
4	'RF_L'	5	4	81.7497
4	'VL_L'	1	1	9.01659
4	'VL_L'	2	1	6.61019
4	'VL_L'	3	1	4.16699
4	'VL_L'	4	1	3.7236
4	'VL_L'	5	1	4.12425
4	'VI_L'	1	2	17.0635
4	'VI_L'	2	2	12.6232
4	'VI_L'	3	2	17.7254
4	'VI_L'	4	2	7.45131
4	'VI_L'	5	2	6.10661
4	'VM_L'	1	2	21.432
4	'VM_L'	2	2	21.8827
4	'VM_L'	3	2	9.43809
4	'VM_L'	4	2	8.81238
4	'VM_L'	5	2	5.85139
4	'S_L'	1	1	5.36955
4	'S_L'	2	1	5.39192
4	'S_L'	3	1	5.33609
4	'S_L'	4	1	3.07518
4	'S_L'	5	1	2.76571
4	'BFS_L'	1	3	58.0779
4	'BFS_L'	2	3	54.22
4	'BFS_L'	3	3	58.922
4	'BFS_L'	4	3	58.4781
4	'BFS_L'	5	3	64.4715
4	'BFL_L'	1	4	72.7479
4	'BFL_L'	2	4	76.019
4	'BFL_L'	3	4	77.9089
4	'BFL_L'	4	4	80.4968
4	'BFL_L'	5	4	83.4602
4	'ST_L'	1	4	53.8352
4	'ST_L'	2	4	68.0561
4	'ST_L'	3	4	73.0672
4	'ST_L'	4	4	77.914
4	'ST_L'	5	4	69.0694
4	'SM_L'	1	4	80.8675
4	'SM_L'	2	4	72.8801
4	'SM_L'	3	4	79.6162
4	'SM_L'	4	4	79.5176
4	'SM_L'	5	4	77.2949
4	'G_L'	1	3	27.5885
4	'G_L'	2	3	34.8697
4	'G_L'	3	3	43.3544
4	'G_L'	4	3	30.6557
4	'G_L'	5	3	19.557
4	'AM_L'	1	3	69.2421
4	'AM_L'	2	3	51.3243
4	'AM_L'	3	3	52.328
4	'AM_L'	4	3	63.5625
4	'AM_L'	5	3	63.3581
4	'AL_L'	1	4	71.2311
4	'AL_L'	2	4	64.4811
4	'AL_L'	3	4	62.5904
4	'AL_L'	4	4	62.5715
4	'AL_L'	5	4	63.9686
4	'TA_R'	1	3	43.3785
4	'TA_R'	2	3	37.8458
4	'TA_R'	3	3	29.9436
4	'TA_R'	4	3	30.0772
4	'TA_R'	5	3	29.4358
4	'EDL_R'	1	3	40.8417
4	'EDL_R'	2	3	36.1335
4	'EDL_R'	3	3	40.0662
4	'EDL_R'	4	3	47.15
4	'EDL_R'	5	3	54.5876
4	'P_R'	1	1	6.44921
4	'P_R'	2	1	9.21136
4	'P_R'	3	1	11.6067
4	'P_R'	4	1	8.15495
4	'P_R'	5	1	7.48317
4	'TP_R'	1	1	17.53
4	'TP_R'	2	1	7.74525
4	'TP_R'	3	1	4.85122
4	'TP_R'	4	1	3.46706
4	'TP_R'	5	1	7.68171
4	'FDL_R'	1	1	7.67983
4	'FDL_R'	2	1	15.1294
4	'FDL_R'	3	1	6.373
4	'FDL_R'	4	1	4.08929
4	'FDL_R'	5	1	2.30522
4	'SOL_R'	1	1	41.8996
4	'SOL_R'	2	1	11.1657
4	'SOL_R'	3	1	7.78327
4	'SOL_R'	4	1	5.82493
4	'SOL_R'	5	1	6.92691
4	'GL_R'	1	1	3.52775
4	'GL_R'	2	1	2.34942
4	'GL_R'	3	1	3.46252
4	'GL_R'	4	1	3.85208
4	'GL_R'	5	1	6.29412
4	'GM_R'	1	1	9.60021
4	'GM_R'	2	1	4.68399
4	'GM_R'	3	1	3.48758
4	'GM_R'	4	1	4.91079
4	'GM_R'	5	1	6.14188
4	'FHL_R'	1	1	16.0458
4	'FHL_R'	2	1	7.38736
4	'FHL_R'	3	1	6.89212
4	'FHL_R'	4	1	8.41166
4	'FHL_R'	5	1	8.12229
4	'POP_R'	1	1	5.76528
4	'POP_R'	2	1	3.97947
4	'POP_R'	3	1	4.03324
4	'POP_R'	4	1	3.60239
4	'POP_R'	5	1	4.40884
4	'RF_R'	1	4	77.6489
4	'RF_R'	2	4	75.9969
4	'RF_R'	3	4	77.0734
4	'RF_R'	4	4	72.3859
4	'RF_R'	5	4	71.3671
4	'VL_R'	1	2	35.2114
4	'VL_R'	2	2	13.9256
4	'VL_R'	3	2	7.93375
4	'VL_R'	4	2	9.49307
4	'VL_R'	5	2	8.37352
4	'VI_R'	1	1	17.6049
4	'VI_R'	2	1	12.8865
4	'VI_R'	3	1	9.48244
4	'VI_R'	4	1	6.42265
4	'VI_R'	5	1	7.12132
4	'VM_R'	1	2	9.9514
4	'VM_R'	2	2	14.6774
4	'VM_R'	3	2	16.5354
4	'VM_R'	4	2	11.1084
4	'VM_R'	5	2	8.35466
4	'S_R'	1	2	62.0726
4	'S_R'	2	2	17.9374
4	'S_R'	3	2	6.91099
4	'S_R'	4	2	4.07961
4	'S_R'	5	2	4.70931
4	'BFS_R'	1	4	69.4602
4	'BFS_R'	2	4	69.4834
4	'BFS_R'	3	4	67.2494
4	'BFS_R'	4	4	70.8413
4	'BFS_R'	5	4	70.2195
4	'BFL_R'	1	4	76.1755
4	'BFL_R'	2	4	78.6062
4	'BFL_R'	3	4	80.5888
4	'BFL_R'	4	4	79.0486
4	'BFL_R'	5	4	77.2805
4	'ST_R'	1	4	66.4378
4	'ST_R'	2	4	74.443
4	'ST_R'	3	4	76.4388
4	'ST_R'	4	4	68.1532
4	'ST_R'	5	4	26.5366
4	'SM_R'	1	4	84.0017
4	'SM_R'	2	4	83.3258
4	'SM_R'	3	4	81.2198
4	'SM_R'	4	4	81.7694
4	'SM_R'	5	4	82.7579
4	'G_R'	1	2	19.541
4	'G_R'	2	2	24.9958
4	'G_R'	3	2	20.9937
4	'G_R'	4	2	11.0723
4	'G_R'	5	2	5.75387
4	'AM_R'	1	3	73.9601
4	'AM_R'	2	3	59.7902
4	'AM_R'	3	3	42.0361
4	'AM_R'	4	3	47.2199
4	'AM_R'	5	3	50.4159
4	'AL_R'	1	3	33.7078
4	'AL_R'	2	3	36.4852
4	'AL_R'	3	3	33.0391
4	'AL_R'	4	3	26.7178
4	'AL_R'	5	3	17.2793
5	'TA_L'	1	1	28.8596
5	'TA_L'	2	1	7.60208
5	'TA_L'	3	1	5.99246
5	'TA_L'	4	1	8.9207
5	'TA_L'	5	1	12.2699
5	'EDL_L'	1	2	8.333
5	'EDL_L'	2	2	15.3135
5	'EDL_L'	3	2	18.0818
5	'EDL_L'	4	2	15.1842
5	'EDL_L'	5	2	23.9558
5	'P_L'	1	2	53.7975
5	'P_L'	2	2	42.5857
5	'P_L'	3	2	18.8961
5	'P_L'	4	2	9.32415
5	'P_L'	5	2	13.8439
5	'TP_L'	1	1	12.285
5	'TP_L'	2	1	10.4521
5	'TP_L'	3	1	6.14059
5	'TP_L'	4	1	4.56719
5	'TP_L'	5	1	4.80937
5	'FDL_L'	1	1	8.72346
5	'FDL_L'	2	1	12.4197
5	'FDL_L'	3	1	6.14943
5	'FDL_L'	4	1	4.8207
5	'FDL_L'	5	1	3.97774
5	'SOL_L'	1	2	43.8654
5	'SOL_L'	2	2	14.8328
5	'SOL_L'	3	2	7.04643
5	'SOL_L'	4	2	6.66536
5	'SOL_L'	5	2	10.0842
5	'GL_L'	1	1	5.27324
5	'GL_L'	2	1	4.50879
5	'GL_L'	3	1	7.0356
5	'GL_L'	4	1	9.74461
5	'GL_L'	5	1	9.72507
5	'GM_L'	1	1	22.9545
5	'GM_L'	2	1	7.4269
5	'GM_L'	3	1	6.69393
5	'GM_L'	4	1	7.43466
5	'GM_L'	5	1	7.31803
5	'FHL_L'	1	1	10.6341
5	'FHL_L'	2	1	10.6288
5	'FHL_L'	3	1	10.7615
5	'FHL_L'	4	1	8.48839
5	'FHL_L'	5	1	8.44744
5	'POP_L'	1	2	9.85421
5	'POP_L'	2	2	15.0204
5	'POP_L'	3	2	8.8932
5	'POP_L'	4	2	9.98312
5	'POP_L'	5	2	11.0621
5	'RF_L'	1	4	71.5397
5	'RF_L'	2	4	74.4332
5	'RF_L'	3	4	78.8884
5	'RF_L'	4	4	74.8212
5	'RF_L'	5	4	48.7664
5	'VL_L'	1	1	8.21064
5	'VL_L'	2	1	10.8228
5	'VL_L'	3	1	7.61483
5	'VL_L'	4	1	7.09056
5	'VL_L'	5	1	10.076
5	'VI_L'	1	1	10.8131
5	'VI_L'	2	1	10.4889
5	'VI_L'	3	1	9.4848
5	'VI_L'	4	1	6.79978
5	'VI_L'	5	1	7.50352
5	'VM_L'	1	1	8.05467
5	'VM_L'	2	1	6.539
5	'VM_L'	3	1	8.75739
5	'VM_L'	4	1	6.27431
5	'VM_L'	5	1	8.69428
5	'S_L'	1	1	7.20211
5	'S_L'	2	1	7.37689
5	'S_L'	3	1	10.0479
5	'S_L'	4	1	7.96555
5	'S_L'	5	1	6.42559
5	'BFS_L'	1	3	32.5738
5	'BFS_L'	2	3	36.5265
5	'BFS_L'	3	3	44.2369
5	'BFS_L'	4	3	26.8178
5	'BFS_L'	5	3	20.2678
5	'BFL_L'	1	4	78.5995
5	'BFL_L'	2	4	80.8781
5	'BFL_L'	3	4	84.328
5	'BFL_L'	4	4	84.7364
5	'BFL_L'	5	4	81.4264
5	'ST_L'	1	3	50.6073
5	'ST_L'	2	3	65.7085
5	'ST_L'	3	3	73.7433
5	'ST_L'	4	3	57.605
5	'ST_L'	5	3	16.7196
5	'SM_L'	1	4	83.9371
5	'SM_L'	2	4	82.1681
5	'SM_L'	3	4	80.424
5	'SM_L'	4	4	81.2578
5	'SM_L'	5	4	85.5814
5	'G_L'	1	4	69.5239
5	'G_L'	2	4	77.399
5	'G_L'	3	4	77.4169
5	'G_L'	4	4	67.1827
5	'G_L'	5	4	53.4461
5	'AM_L'	1	3	70.4151
5	'AM_L'	2	3	62.8715
5	'AM_L'	3	3	52.5294
5	'AM_L'	4	3	47.975
5	'AM_L'	5	3	36.2281
5	'AL_L'	1	4	79.4283
5	'AL_L'	2	4	76.7174
5	'AL_L'	3	4	80.2914
5	'AL_L'	4	4	80.8274
5	'AL_L'	5	4	81.4667
5	'TA_R'	1	2	20.8605
5	'TA_R'	2	2	11.0651
5	'TA_R'	3	2	10.1523
5	'TA_R'	4	2	8.19835
5	'TA_R'	5	2	18.3069
5	'EDL_R'	1	2	11.2041
5	'EDL_R'	2	2	15.7605
5	'EDL_R'	3	2	14.6329
5	'EDL_R'	4	2	12.0356
5	'EDL_R'	5	2	10.6988
5	'P_R'	1	2	35.9469
5	'P_R'	2	2	20.0996
5	'P_R'	3	2	17.7735
5	'P_R'	4	2	14.3686
5	'P_R'	5	2	18.5276
5	'TP_R'	1	1	15.7954
5	'TP_R'	2	1	12.2561
5	'TP_R'	3	1	7.50705
5	'TP_R'	4	1	7.15195
5	'TP_R'	5	1	5.16023
5	'FDL_R'	1	1	13.0712
5	'FDL_R'	2	1	12.9359
5	'FDL_R'	3	1	9.4016
5	'FDL_R'	4	1	6.43951
5	'FDL_R'	5	1	5.90989
5	'SOL_R'	1	2	33.671
5	'SOL_R'	2	2	15.9634
5	'SOL_R'	3	2	8.92578
5	'SOL_R'	4	2	8.73565
5	'SOL_R'	5	2	10.5105
5	'GL_R'	1	1	5.51948
5	'GL_R'	2	1	4.32794
5	'GL_R'	3	1	7.35328
5	'GL_R'	4	1	7.45956
5	'GL_R'	5	1	8.9568
5	'GM_R'	1	2	45.597
5	'GM_R'	2	2	7.92778
5	'GM_R'	3	2	6.6008
5	'GM_R'	4	2	5.30703
5	'GM_R'	5	2	5.65483
5	'FHL_R'	1	2	12.0878
5	'FHL_R'	2	2	11.5577
5	'FHL_R'	3	2	11.9486
5	'FHL_R'	4	2	13.1044
5	'FHL_R'	5	2	11.9057
5	'POP_R'	1	2	16.7032
5	'POP_R'	2	2	12.4991
5	'POP_R'	3	2	15.953
5	'POP_R'	4	2	11.1442
5	'POP_R'	5	2	8.3561
5	'RF_R'	1	2	11.3069
5	'RF_R'	2	2	15.2445
5	'RF_R'	3	2	13.2413
5	'RF_R'	4	2	13.1856
5	'RF_R'	5	2	16.7813
5	'VL_R'	1	1	8.9806
5	'VL_R'	2	1	8.93835
5	'VL_R'	3	1	9.26476
5	'VL_R'	4	1	8.51223
5	'VL_R'	5	1	12.4615
5	'VI_R'	1	1	10.4086
5	'VI_R'	2	1	10.391
5	'VI_R'	3	1	8.63424
5	'VI_R'	4	1	7.43876
5	'VI_R'	5	1	7.25019
5	'VM_R'	1	1	6.7346
5	'VM_R'	2	1	7.81648
5	'VM_R'	3	1	7.661
5	'VM_R'	4	1	7.95935
5	'VM_R'	5	1	6.0276
5	'S_R'	1	1	5.14917
5	'S_R'	2	1	7.04259
5	'S_R'	3	1	12.9274
5	'S_R'	4	1	9.07577
5	'S_R'	5	1	11.6351
5	'BFS_R'	1	1	8.64718
5	'BFS_R'	2	1	10.2601
5	'BFS_R'	3	1	8.15767
5	'BFS_R'	4	1	9.06218
5	'BFS_R'	5	1	9.2004
5	'BFL_R'	1	3	66.5776
5	'BFL_R'	2	3	48.5311
5	'BFL_R'	3	3	21.7875
5	'BFL_R'	4	3	11.0872
5	'BFL_R'	5	3	8.59748
5	'ST_R'	1	1	4.45469
5	'ST_R'	2	1	3.80854
5	'ST_R'	3	1	8.48968
5	'ST_R'	4	1	7.30799
5	'ST_R'	5	1	5.46623
5	'SM_R'	1	4	80.5405
5	'SM_R'	2	4	84.3996
5	'SM_R'	3	4	81.9309
5	'SM_R'	4	4	77.6848
5	'SM_R'	5	4	80.1961
5	'G_R'	1	1	4.42805
5	'G_R'	2	1	4.47814
5	'G_R'	3	1	8.03347
5	'G_R'	4	1	6.43902
5	'G_R'	5	1	5.23203
5	'AM_R'	1	2	31.5972
5	'AM_R'	2	2	29.3447
5	'AM_R'	3	2	31.6423
5	'AM_R'	4	2	22.4744
5	'AM_R'	5	2	16.342
5	'AL_R'	1	4	81.3364
5	'AL_R'	2	4	78.4126
5	'AL_R'	3	4	78.9175
5	'AL_R'	4	4	70.8143
5	'AL_R'	5	4	72.2262
6	'TA_L'	1	4	59.9692
6	'TA_L'	2	4	78.4363
6	'TA_L'	3	4	76.4097
6	'TA_L'	4	4	56.5944
6	'TA_L'	5	4	70.2774
6	'EDL_L'	1	3	46.6049
6	'EDL_L'	2	3	49.9377
6	'EDL_L'	3	3	57.4841
6	'EDL_L'	4	3	73.8692
6	'EDL_L'	5	3	61.6787
6	'P_L'	1	2	7.33032
6	'P_L'	2	2	12.8686
6	'P_L'	3	2	17.9797
6	'P_L'	4	2	17.3655
6	'P_L'	5	2	11.62
6	'TP_L'	1	2	11.8152
6	'TP_L'	2	2	13.2039
6	'TP_L'	3	2	17.64
6	'TP_L'	4	2	13.4105
6	'TP_L'	5	2	8.65566
6	'FDL_L'	1	2	9.77257
6	'FDL_L'	2	2	24.313
6	'FDL_L'	3	2	15.3419
6	'FDL_L'	4	2	12.1882
6	'FDL_L'	5	2	13.6561
6	'SOL_L'	1	2	64.1331
6	'SOL_L'	2	2	32.8953
6	'SOL_L'	3	2	30.3709
6	'SOL_L'	4	2	24.4524
6	'SOL_L'	5	2	13.6544
6	'GL_L'	1	4	92.8833
6	'GL_L'	2	4	76.7263
6	'GL_L'	3	4	66.754
6	'GL_L'	4	4	59.5283
6	'GL_L'	5	4	39.6717
6	'GM_L'	1	4	91.6677
6	'GM_L'	2	4	82.2441
6	'GM_L'	3	4	68.139
6	'GM_L'	4	4	55.6831
6	'GM_L'	5	4	23.9937
6	'FHL_L'	1	2	15.1489
6	'FHL_L'	2	2	12.3889
6	'FHL_L'	3	2	10.7056
6	'FHL_L'	4	2	15.8315
6	'FHL_L'	5	2	21.8411
6	'POP_L'	1	1	11.1512
6	'POP_L'	2	1	6.54839
6	'POP_L'	3	1	4.09905
6	'POP_L'	4	1	4.15939
6	'POP_L'	5	1	3.19281
6	'RF_L'	1	1	4.99998
6	'RF_L'	2	1	8.65709
6	'RF_L'	3	1	9.63798
6	'RF_L'	4	1	8.12539
6	'RF_L'	5	1	8.25592
6	'VL_L'	1	4	81.559
6	'VL_L'	2	4	71.7408
6	'VL_L'	3	4	70.2045
6	'VL_L'	4	4	71.0331
6	'VL_L'	5	4	81.7504
6	'VI_L'	1	4	73.1049
6	'VI_L'	2	4	73.6379
6	'VI_L'	3	4	77.2304
6	'VI_L'	4	4	60.7559
6	'VI_L'	5	4	54.3605
6	'VM_L'	1	4	67.137
6	'VM_L'	2	4	83.1862
6	'VM_L'	3	4	62.8541
6	'VM_L'	4	4	58.9884
6	'VM_L'	5	4	50.6628
6	'S_L'	1	2	54.1443
6	'S_L'	2	2	15.6504
6	'S_L'	3	2	13.5381
6	'S_L'	4	2	7.94164
6	'S_L'	5	2	4.52959
6	'BFS_L'	1	4	70.6218
6	'BFS_L'	2	4	67.7301
6	'BFS_L'	3	4	70.041
6	'BFS_L'	4	4	64.5358
6	'BFS_L'	5	4	66.5943
6	'BFL_L'	1	4	83.6971
6	'BFL_L'	2	4	80.1322
6	'BFL_L'	3	4	84.5937
6	'BFL_L'	4	4	86.0402
6	'BFL_L'	5	4	84.1195
6	'ST_L'	1	4	52.91
6	'ST_L'	2	4	67.7373
6	'ST_L'	3	4	82.1506
6	'ST_L'	4	4	86.6568
6	'ST_L'	5	4	67.2263
6	'SM_L'	1	4	91.7794
6	'SM_L'	2	4	85.5147
6	'SM_L'	3	4	81.139
6	'SM_L'	4	4	82.0689
6	'SM_L'	5	4	78.9033
6	'G_L'	1	4	68.1519
6	'G_L'	2	4	71.5866
6	'G_L'	3	4	74.4768
6	'G_L'	4	4	56.0164
6	'G_L'	5	4	46.8022
6	'AM_L'	1	4	89.5673
6	'AM_L'	2	4	91.9583
6	'AM_L'	3	4	83.2252
6	'AM_L'	4	4	63.8149
6	'AM_L'	5	4	25.0505
6	'AL_L'	1	4	92.776
6	'AL_L'	2	4	91.4983
6	'AL_L'	3	4	89.9012
6	'AL_L'	4	4	88.884
6	'AL_L'	5	4	87.038
6	'TA_R'	1	2	38.3144
6	'TA_R'	2	2	21.7424
6	'TA_R'	3	2	12.6035
6	'TA_R'	4	2	12.0323
6	'TA_R'	5	2	24.6946
6	'EDL_R'	1	2	18.2498
6	'EDL_R'	2	2	12.8087
6	'EDL_R'	3	2	12.1234
6	'EDL_R'	4	2	14.5127
6	'EDL_R'	5	2	12.8654
6	'P_R'	1	2	24.3213
6	'P_R'	2	2	28.2099
6	'P_R'	3	2	25.3379
6	'P_R'	4	2	21.7649
6	'P_R'	5	2	20.7169
6	'TP_R'	1	2	16.3722
6	'TP_R'	2	2	17.6133
6	'TP_R'	3	2	17.8295
6	'TP_R'	4	2	13.0264
6	'TP_R'	5	2	17.6474
6	'FDL_R'	1	2	15.5085
6	'FDL_R'	2	2	12.2212
6	'FDL_R'	3	2	12.7736
6	'FDL_R'	4	2	8.71925
6	'FDL_R'	5	2	9.15256
6	'SOL_R'	1	2	72.7431
6	'SOL_R'	2	2	40.9701
6	'SOL_R'	3	2	18.8319
6	'SOL_R'	4	2	19.1533
6	'SOL_R'	5	2	18.6235
6	'GL_R'	1	3	62.7666
6	'GL_R'	2	3	45.2626
6	'GL_R'	3	3	37.6796
6	'GL_R'	4	3	23.8322
6	'GL_R'	5	3	22.1349
6	'GM_R'	1	4	71.1307
6	'GM_R'	2	4	75.0654
6	'GM_R'	3	4	75.3817
6	'GM_R'	4	4	47.7841
6	'GM_R'	5	4	26.6156
6	'FHL_R'	1	2	19.6004
6	'FHL_R'	2	2	16.891
6	'FHL_R'	3	2	16.9447
6	'FHL_R'	4	2	13.3534
6	'FHL_R'	5	2	16.0636
6	'POP_R'	1	2	26.549
6	'POP_R'	2	2	21.3588
6	'POP_R'	3	2	13.0649
6	'POP_R'	4	2	11.8646
6	'POP_R'	5	2	13.1007
6	'RF_R'	1	4	52.263
6	'RF_R'	2	4	67.2584
6	'RF_R'	3	4	69.77
6	'RF_R'	4	4	73.8982
6	'RF_R'	5	4	80.9453
6	'VL_R'	1	3	63.2629
6	'VL_R'	2	3	53.3661
6	'VL_R'	3	3	49.7469
6	'VL_R'	4	3	47.7604
6	'VL_R'	5	3	38.2852
6	'VI_R'	1	3	72.4067
6	'VI_R'	2	3	77.114
6	'VI_R'	3	3	60.4045
6	'VI_R'	4	3	47.6745
6	'VI_R'	5	3	38.7158
6	'VM_R'	1	3	41.3737
6	'VM_R'	2	3	64.9589
6	'VM_R'	3	3	63.5751
6	'VM_R'	4	3	55.5154
6	'VM_R'	5	3	31.4258
6	'S_R'	1	1	8.30774
6	'S_R'	2	1	9.51175
6	'S_R'	3	1	8.48975
6	'S_R'	4	1	7.03496
6	'S_R'	5	1	2.71833
6	'BFS_R'	1	4	54.5854
6	'BFS_R'	2	4	62.8901
6	'BFS_R'	3	4	78.4722
6	'BFS_R'	4	4	80.38
6	'BFS_R'	5	4	74.721
6	'BFL_R'	1	4	86.9078
6	'BFL_R'	2	4	86.0194
6	'BFL_R'	3	4	84.7474
6	'BFL_R'	4	4	85.5204
6	'BFL_R'	5	4	86.3512
6	'ST_R'	1	4	60.8973
6	'ST_R'	2	4	61.4711
6	'ST_R'	3	4	71.3913
6	'ST_R'	4	4	82.5277
6	'ST_R'	5	4	87.1354
6	'SM_R'	1	4	87.9571
6	'SM_R'	2	4	90.7418
6	'SM_R'	3	4	83.6164
6	'SM_R'	4	4	82.3191
6	'SM_R'	5	4	78.7796
6	'G_R'	1	4	80.8764
6	'G_R'	2	4	76.3438
6	'G_R'	3	4	73.8898
6	'G_R'	4	4	68.3949
6	'G_R'	5	4	51.7846
6	'AM_R'	1	3	93.2717
6	'AM_R'	2	3	87.4789
6	'AM_R'	3	3	77.8188
6	'AM_R'	4	3	49.3656
6	'AM_R'	5	3	16.4984
6	'AL_R'	1	4	90.1305
6	'AL_R'	2	4	81.9663
6	'AL_R'	3	4	82.3646
6	'AL_R'	4	4	85.2425
6	'AL_R'	5	4	80.3344
7	'TA_L'	1	3	56.7888
7	'TA_L'	2	3	60.5962
7	'TA_L'	3	3	59.5329
7	'TA_L'	4	3	57.8431
7	'TA_L'	5	3	61.249
7	'EDL_L'	1	4	59.3623
7	'EDL_L'	2	4	61.6102
7	'EDL_L'	3	4	65.4547
7	'EDL_L'	4	4	64.896
7	'EDL_L'	5	4	55.5802
7	'P_L'	1	2	16.2255
7	'P_L'	2	2	14.5799
7	'P_L'	3	2	17.31
7	'P_L'	4	2	13.9647
7	'P_L'	5	2	12.3265
7	'TP_L'	1	1	5.27618
7	'TP_L'	2	1	6.60873
7	'TP_L'	3	1	7.84488
7	'TP_L'	4	1	8.24718
7	'TP_L'	5	1	7.34606
7	'FDL_L'	1	1	10.6593
7	'FDL_L'	2	1	6.52931
7	'FDL_L'	3	1	6.54862
7	'FDL_L'	4	1	7.46901
7	'FDL_L'	5	1	6.31428
7	'SOL_L'	1	4	70.3505
7	'SOL_L'	2	4	75.5972
7	'SOL_L'	3	4	79.8632
7	'SOL_L'	4	4	79.7787
7	'SOL_L'	5	4	77.6047
7	'GL_L'	1	4	49.667
7	'GL_L'	2	4	57.5411
7	'GL_L'	3	4	64.8478
7	'GL_L'	4	4	76.1425
7	'GL_L'	5	4	79.9641
7	'GM_L'	1	4	63.8748
7	'GM_L'	2	4	63.5063
7	'GM_L'	3	4	65.513
7	'GM_L'	4	4	68.8827
7	'GM_L'	5	4	71.5676
7	'FHL_L'	1	4	79.5747
7	'FHL_L'	2	4	70.7157
7	'FHL_L'	3	4	64.2614
7	'FHL_L'	4	4	72.0435
7	'FHL_L'	5	4	67.4574
7	'POP_L'	1	1	9.07636
7	'POP_L'	2	1	10.2061
7	'POP_L'	3	1	4.22221
7	'POP_L'	4	1	5.56185
7	'POP_L'	5	1	6.14925
7	'RF_L'	1	2	12.289
7	'RF_L'	2	2	27.2151
7	'RF_L'	3	2	25.571
7	'RF_L'	4	2	27.8786
7	'RF_L'	5	2	21.5176
7	'VL_L'	1	3	47.0835
7	'VL_L'	2	3	42.8021
7	'VL_L'	3	3	45.5847
7	'VL_L'	4	3	45.1157
7	'VL_L'	5	3	38.7699
7	'VI_L'	1	4	78.986
7	'VI_L'	2	4	73.2104
7	'VI_L'	3	4	74.3998
7	'VI_L'	4	4	73.7163
7	'VI_L'	5	4	40.9347
7	'VM_L'	1	3	45.2944
7	'VM_L'	2	3	47.4458
7	'VM_L'	3	3	44.38
7	'VM_L'	4	3	36.5446
7	'VM_L'	5	3	34.3519
7	'S_L'	1	2	63.9927
7	'S_L'	2	2	21.7728
7	'S_L'	3	2	20.5847
7	'S_L'	4	2	12.2333
7	'S_L'	5	2	6.87409
7	'BFS_L'	1	4	66.5938
7	'BFS_L'	2	4	62.7769
7	'BFS_L'	3	4	60.358
7	'BFS_L'	4	4	60.7092
7	'BFS_L'	5	4	75.625
7	'BFL_L'	1	4	72.5396
7	'BFL_L'	2	4	73.3695
7	'BFL_L'	3	4	81.125
7	'BFL_L'	4	4	82.3826
7	'BFL_L'	5	4	79.1229
7	'ST_L'	1	4	69.9984
7	'ST_L'	2	4	81.2038
7	'ST_L'	3	4	86.1823
7	'ST_L'	4	4	88.6838
7	'ST_L'	5	4	89.4327
7	'SM_L'	1	4	80.0796
7	'SM_L'	2	4	78.7333
7	'SM_L'	3	4	74.2809
7	'SM_L'	4	4	79.3749
7	'SM_L'	5	4	83.2075
7	'G_L'	1	3	68.1164
7	'G_L'	2	3	75.4003
7	'G_L'	3	3	69.1265
7	'G_L'	4	3	28.2856
7	'G_L'	5	3	20.0816
7	'AM_L'	1	3	90.2431
7	'AM_L'	2	3	81.2924
7	'AM_L'	3	3	62.9869
7	'AM_L'	4	3	41.5401
7	'AM_L'	5	3	37.1132
7	'AL_L'	1	3	91.9396
7	'AL_L'	2	3	61.2132
7	'AL_L'	3	3	39.039
7	'AL_L'	4	3	22.4003
7	'AL_L'	5	3	21.816
7	'TA_R'	1	2	43.9959
7	'TA_R'	2	2	31.0733
7	'TA_R'	3	2	9.39616
7	'TA_R'	4	2	4.95932
7	'TA_R'	5	2	12.1859
7	'EDL_R'	1	2	43.5667
7	'EDL_R'	2	2	33.2992
7	'EDL_R'	3	2	13.3784
7	'EDL_R'	4	2	19.3453
7	'EDL_R'	5	2	9.66481
7	'P_R'	1	2	13.2095
7	'P_R'	2	2	14.5285
7	'P_R'	3	2	17.3147
7	'P_R'	4	2	14.8595
7	'P_R'	5	2	10.9956
7	'TP_R'	1	1	5.96736
7	'TP_R'	2	1	6.46021
7	'TP_R'	3	1	6.93542
7	'TP_R'	4	1	6.0695
7	'TP_R'	5	1	5.76632
7	'FDL_R'	1	1	6.65103
7	'FDL_R'	2	1	7.51302
7	'FDL_R'	3	1	3.57537
7	'FDL_R'	4	1	3.5532
7	'FDL_R'	5	1	4.56356
7	'SOL_R'	1	3	66.7372
7	'SOL_R'	2	3	75.8627
7	'SOL_R'	3	3	72.4111
7	'SOL_R'	4	3	47.3955
7	'SOL_R'	5	3	27.2092
7	'GL_R'	1	4	81.6682
7	'GL_R'	2	4	73.4686
7	'GL_R'	3	4	69.523
7	'GL_R'	4	4	54.4832
7	'GL_R'	5	4	45.0117
7	'GM_R'	1	4	76.9631
7	'GM_R'	2	4	79.468
7	'GM_R'	3	4	82.2163
7	'GM_R'	4	4	83.9777
7	'GM_R'	5	4	81.4443
7	'FHL_R'	1	4	77.137
7	'FHL_R'	2	4	75.2853
7	'FHL_R'	3	4	69.7391
7	'FHL_R'	4	4	65.5714
7	'FHL_R'	5	4	50.793
7	'POP_R'	1	1	7.96097
7	'POP_R'	2	1	6.33908
7	'POP_R'	3	1	4.39888
7	'POP_R'	4	1	3.34228
7	'POP_R'	5	1	2.09296
7	'RF_R'	1	4	73.0505
7	'RF_R'	2	4	75.1222
7	'RF_R'	3	4	75.589
7	'RF_R'	4	4	73.6884
7	'RF_R'	5	4	77.8818
7	'VL_R'	1	3	71.8158
7	'VL_R'	2	3	56.5366
7	'VL_R'	3	3	54.8494
7	'VL_R'	4	3	49.4322
7	'VL_R'	5	3	37.9243
7	'VI_R'	1	4	79.5607
7	'VI_R'	2	4	80.2486
7	'VI_R'	3	4	73.7766
7	'VI_R'	4	4	65.5421
7	'VI_R'	5	4	44.4292
7	'VM_R'	1	4	70.44
7	'VM_R'	2	4	76.845
7	'VM_R'	3	4	73.8844
7	'VM_R'	4	4	64.01
7	'VM_R'	5	4	42.1877
7	'S_R'	1	2	12.4341
7	'S_R'	2	2	14.026
7	'S_R'	3	2	12.0546
7	'S_R'	4	2	7.39214
7	'S_R'	5	2	4.06413
7	'BFS_R'	1	4	53.3311
7	'BFS_R'	2	4	62.1271
7	'BFS_R'	3	4	66.5572
7	'BFS_R'	4	4	59.3827
7	'BFS_R'	5	4	57.8453
7	'BFL_R'	1	4	70.5299
7	'BFL_R'	2	4	83.9845
7	'BFL_R'	3	4	84.0832
7	'BFL_R'	4	4	84.2974
7	'BFL_R'	5	4	83.6615
7	'ST_R'	1	4	78.0922
7	'ST_R'	2	4	85.4449
7	'ST_R'	3	4	87.535
7	'ST_R'	4	4	89.5739
7	'ST_R'	5	4	88.1276
7	'SM_R'	1	4	83.9594
7	'SM_R'	2	4	82.9519
7	'SM_R'	3	4	83.0166
7	'SM_R'	4	4	81.6954
7	'SM_R'	5	4	84.2361
7	'G_R'	1	2	45.6791
7	'G_R'	2	2	42.576
7	'G_R'	3	2	37.4828
7	'G_R'	4	2	15.8224
7	'G_R'	5	2	8.12971
7	'AM_R'	1	4	64.5215
7	'AM_R'	2	4	68.4477
7	'AM_R'	3	4	65.3842
7	'AM_R'	4	4	59.429
7	'AM_R'	5	4	61.8611
7	'AL_R'	1	2	32.3559
7	'AL_R'	2	2	17.3966
7	'AL_R'	3	2	11.927
7	'AL_R'	4	2	10.7954
7	'AL_R'	5	2	9.25484
8	'TA_L'	1	4	78.1114
8	'TA_L'	2	4	80.0613
8	'TA_L'	3	4	71.9714
8	'TA_L'	4	4	68.4801
8	'TA_L'	5	4	70.708
8	'EDL_L'	1	2	40.6553
8	'EDL_L'	2	2	41.485
8	'EDL_L'	3	2	20.6772
8	'EDL_L'	4	2	14.5609
8	'EDL_L'	5	2	11.1391
8	'P_L'	1	2	56.5098
8	'P_L'	2	2	30.9607
8	'P_L'	3	2	28.2491
8	'P_L'	4	2	16.3851
8	'P_L'	5	2	14.8703
8	'TP_L'	1	2	10.7618
8	'TP_L'	2	2	12.6359
8	'TP_L'	3	2	11.678
8	'TP_L'	4	2	9.00953
8	'TP_L'	5	2	8.2017
8	'FDL_L'	1	2	8.5773
8	'FDL_L'	2	2	13.7754
8	'FDL_L'	3	2	10.6187
8	'FDL_L'	4	2	9.54271
8	'FDL_L'	5	2	9.47261
8	'SOL_L'	1	2	41.5584
8	'SOL_L'	2	2	20.8255
8	'SOL_L'	3	2	16.4385
8	'SOL_L'	4	2	13.3514
8	'SOL_L'	5	2	14.325
8	'GL_L'	1	2	18.1304
8	'GL_L'	2	2	12.929
8	'GL_L'	3	2	15.1024
8	'GL_L'	4	2	16.1125
8	'GL_L'	5	2	18.6604
8	'GM_L'	1	3	66.3578
8	'GM_L'	2	3	47.4085
8	'GM_L'	3	3	38.9393
8	'GM_L'	4	3	28.4467
8	'GM_L'	5	3	19.418
8	'FHL_L'	1	2	9.58657
8	'FHL_L'	2	2	9.94715
8	'FHL_L'	3	2	13.1267
8	'FHL_L'	4	2	13.1499
8	'FHL_L'	5	2	10.4196
8	'POP_L'	1	2	19.1539
8	'POP_L'	2	2	16.9675
8	'POP_L'	3	2	18.6635
8	'POP_L'	4	2	13.2716
8	'POP_L'	5	2	13.6467
8	'RF_L'	1	1	6.59005
8	'RF_L'	2	1	6.81674
8	'RF_L'	3	1	7.21072
8	'RF_L'	4	1	5.64506
8	'RF_L'	5	1	5.82441
8	'VL_L'	1	2	19.386
8	'VL_L'	2	2	14.365
8	'VL_L'	3	2	12.7142
8	'VL_L'	4	2	11.5905
8	'VL_L'	5	2	9.34528
8	'VI_L'	1	2	21.5053
8	'VI_L'	2	2	13.7354
8	'VI_L'	3	2	9.45406
8	'VI_L'	4	2	8.01914
8	'VI_L'	5	2	7.28783
8	'VM_L'	1	2	15.9044
8	'VM_L'	2	2	14.6268
8	'VM_L'	3	2	12.2375
8	'VM_L'	4	2	7.7917
8	'VM_L'	5	2	8.20353
8	'S_L'	1	2	48.5145
8	'S_L'	2	2	23.9001
8	'S_L'	3	2	13.7207
8	'S_L'	4	2	8.85524
8	'S_L'	5	2	7.24218
8	'BFS_L'	1	3	60.7948
8	'BFS_L'	2	3	52.6559
8	'BFS_L'	3	3	61.0711
8	'BFS_L'	4	3	52.9257
8	'BFS_L'	5	3	36.6119
8	'BFL_L'	1	4	88.9135
8	'BFL_L'	2	4	81.3619
8	'BFL_L'	3	4	73.7936
8	'BFL_L'	4	4	58.6802
8	'BFL_L'	5	4	51.2057
8	'ST_L'	1	4	87.6477
8	'ST_L'	2	4	86.8114
8	'ST_L'	3	4	86.9024
8	'ST_L'	4	4	60.5965
8	'ST_L'	5	4	28.157
8	'SM_L'	1	4	88.6482
8	'SM_L'	2	4	85.5405
8	'SM_L'	3	4	82.1409
8	'SM_L'	4	4	57.7407
8	'SM_L'	5	4	46.1272
8	'G_L'	1	1	22.5825
8	'G_L'	2	1	8.16193
8	'G_L'	3	1	8.39599
8	'G_L'	4	1	9.24935
8	'G_L'	5	1	6.54281
8	'AM_L'	1	3	77.6568
8	'AM_L'	2	3	79.506
8	'AM_L'	3	3	51.8331
8	'AM_L'	4	3	38.6882
8	'AM_L'	5	3	36.9869
8	'AL_L'	1	1	6.4573
8	'AL_L'	2	1	8.26345
8	'AL_L'	3	1	11.056
8	'AL_L'	4	1	12.5726
8	'AL_L'	5	1	5.03774
8	'TA_R'	1	2	65.8067
8	'TA_R'	2	2	36.7274
8	'TA_R'	3	2	17.2398
8	'TA_R'	4	2	9.66546
8	'TA_R'	5	2	12.2538
8	'EDL_R'	1	2	12.0996
8	'EDL_R'	2	2	10.3297
8	'EDL_R'	3	2	15.2032
8	'EDL_R'	4	2	11.235
8	'EDL_R'	5	2	11.8784
8	'P_R'	1	2	32.325
8	'P_R'	2	2	23.78
8	'P_R'	3	2	25.4221
8	'P_R'	4	2	17.188
8	'P_R'	5	2	15.0319
8	'TP_R'	1	2	8.61009
8	'TP_R'	2	2	12.3251
8	'TP_R'	3	2	12.4163
8	'TP_R'	4	2	9.48434
8	'TP_R'	5	2	10.925
8	'FDL_R'	1	2	14.9169
8	'FDL_R'	2	2	11.6346
8	'FDL_R'	3	2	9.78514
8	'FDL_R'	4	2	9.35633
8	'FDL_R'	5	2	8.58144
8	'SOL_R'	1	2	45.3225
8	'SOL_R'	2	2	21.3191
8	'SOL_R'	3	2	20.8493
8	'SOL_R'	4	2	18.794
8	'SOL_R'	5	2	12.7852
8	'GL_R'	1	2	13.1168
8	'GL_R'	2	2	9.66112
8	'GL_R'	3	2	11.0248
8	'GL_R'	4	2	12.3465
8	'GL_R'	5	2	19.6029
8	'GM_R'	1	3	84.5704
8	'GM_R'	2	3	60.3573
8	'GM_R'	3	3	42.0474
8	'GM_R'	4	3	29.5778
8	'GM_R'	5	3	20.7962
8	'FHL_R'	1	2	14.6373
8	'FHL_R'	2	2	13.9317
8	'FHL_R'	3	2	12.5663
8	'FHL_R'	4	2	12.5884
8	'FHL_R'	5	2	16.4745
8	'POP_R'	1	1	9.98741
8	'POP_R'	2	1	7.29912
8	'POP_R'	3	1	8.82375
8	'POP_R'	4	1	5.55887
8	'POP_R'	5	1	6.18144
8	'RF_R'	1	1	10.4589
8	'RF_R'	2	1	8.09623
8	'RF_R'	3	1	8.44953
8	'RF_R'	4	1	7.45388
8	'RF_R'	5	1	7.29979
8	'VL_R'	1	2	12.729
8	'VL_R'	2	2	11.3929
8	'VL_R'	3	2	10.4549
8	'VL_R'	4	2	10.2088
8	'VL_R'	5	2	11.0403
8	'VI_R'	1	2	30.6918
8	'VI_R'	2	2	18.773
8	'VI_R'	3	2	9.44885
8	'VI_R'	4	2	8.0791
8	'VI_R'	5	2	6.51818
8	'VM_R'	1	2	15.158
8	'VM_R'	2	2	17.6824
8	'VM_R'	3	2	12.415
8	'VM_R'	4	2	8.46266
8	'VM_R'	5	2	7.17722
8	'S_R'	1	2	14.3975
8	'S_R'	2	2	12.2411
8	'S_R'	3	2	12.6585
8	'S_R'	4	2	8.01791
8	'S_R'	5	2	5.01312
8	'BFS_R'	1	2	8.579
8	'BFS_R'	2	2	10.2027
8	'BFS_R'	3	2	10.755
8	'BFS_R'	4	2	11.9311
8	'BFS_R'	5	2	14.61
8	'BFL_R'	1	3	84.4583
8	'BFL_R'	2	3	68.5381
8	'BFL_R'	3	3	53.4147
8	'BFL_R'	4	3	44.8933
8	'BFL_R'	5	3	45.1392
8	'ST_R'	1	3	83.9534
8	'ST_R'	2	3	77.3963
8	'ST_R'	3	3	66.7895
8	'ST_R'	4	3	30.3506
8	'ST_R'	5	3	14.9187
8	'SM_R'	1	4	55.9471
8	'SM_R'	2	4	80.4144
8	'SM_R'	3	4	86.335
8	'SM_R'	4	4	69.0231
8	'SM_R'	5	4	45.6649
8	'G_R'	1	1	13.2116
8	'G_R'	2	1	8.06534
8	'G_R'	3	1	7.66341
8	'G_R'	4	1	8.20614
8	'G_R'	5	1	6.50294
8	'AM_R'	1	3	61.7458
8	'AM_R'	2	3	48.8417
8	'AM_R'	3	3	31.7589
8	'AM_R'	4	3	29.8096
8	'AM_R'	5	3	29.8477
8	'AL_R'	1	1	8.694
8	'AL_R'	2	1	7.46108
8	'AL_R'	3	1	7.431
8	'AL_R'	4	1	5.6836
8	'AL_R'	5	1	4.41369
9	'TA_L'	1	2	19.624
9	'TA_L'	2	2	11.0465
9	'TA_L'	3	2	10.4688
9	'TA_L'	4	2	6.32865
9	'TA_L'	5	2	13.9929
9	'EDL_L'	1	1	11.6451
9	'EDL_L'	2	1	7.61973
9	'EDL_L'	3	1	6.26742
9	'EDL_L'	4	1	8.03345
9	'EDL_L'	5	1	10.3092
9	'P_L'	1	2	67.7068
9	'P_L'	2	2	19.5517
9	'P_L'	3	2	15.5257
9	'P_L'	4	2	14.5663
9	'P_L'	5	2	12.9525
9	'TP_L'	1	1	7.26053
9	'TP_L'	2	1	8.87572
9	'TP_L'	3	1	9.72854
9	'TP_L'	4	1	9.58891
9	'TP_L'	5	1	9.80405
9	'FDL_L'	1	1	19.1874
9	'FDL_L'	2	1	9.12659
9	'FDL_L'	3	1	7.62087
9	'FDL_L'	4	1	6.5161
9	'FDL_L'	5	1	6.78405
9	'SOL_L'	1	2	23.9385
9	'SOL_L'	2	2	9.84597
9	'SOL_L'	3	2	9.19645
9	'SOL_L'	4	2	9.58169
9	'SOL_L'	5	2	10.2751
9	'GL_L'	1	1	10.2652
9	'GL_L'	2	1	5.64537
9	'GL_L'	3	1	6.27774
9	'GL_L'	4	1	9.34183
9	'GL_L'	5	1	7.85267
9	'GM_L'	1	3	80.8212
9	'GM_L'	2	3	66.5957
9	'GM_L'	3	3	37.2923
9	'GM_L'	4	3	21.2701
9	'GM_L'	5	3	11.3368
9	'FHL_L'	1	1	6.1192
9	'FHL_L'	2	1	8.39306
9	'FHL_L'	3	1	7.94003
9	'FHL_L'	4	1	7.75764
9	'FHL_L'	5	1	6.5624
9	'POP_L'	1	1	8.59557
9	'POP_L'	2	1	8.64855
9	'POP_L'	3	1	8.70453
9	'POP_L'	4	1	7.98814
9	'POP_L'	5	1	6.96207
9	'RF_L'	1	1	3.80974
9	'RF_L'	2	1	4.565
9	'RF_L'	3	1	4.23618
9	'RF_L'	4	1	4.39578
9	'RF_L'	5	1	7.01439
9	'VL_L'	1	1	9.94394
9	'VL_L'	2	1	6.99829
9	'VL_L'	3	1	6.55427
9	'VL_L'	4	1	6.08957
9	'VL_L'	5	1	7.72952
9	'VI_L'	1	1	15.8886
9	'VI_L'	2	1	11.6493
9	'VI_L'	3	1	7.31891
9	'VI_L'	4	1	7.32938
9	'VI_L'	5	1	4.32113
9	'VM_L'	1	1	8.89202
9	'VM_L'	2	1	7.45432
9	'VM_L'	3	1	5.26975
9	'VM_L'	4	1	4.94483
9	'VM_L'	5	1	5.7865
9	'S_L'	1	1	11.4416
9	'S_L'	2	1	9.88655
9	'S_L'	3	1	9.2157
9	'S_L'	4	1	6.44004
9	'S_L'	5	1	5.51061
9	'BFS_L'	1	1	5.64096
9	'BFS_L'	2	1	8.29322
9	'BFS_L'	3	1	10.2458
9	'BFS_L'	4	1	7.37704
9	'BFS_L'	5	1	9.91598
9	'BFL_L'	1	2	30.5676
9	'BFL_L'	2	2	26.1137
9	'BFL_L'	3	2	21.5868
9	'BFL_L'	4	2	17.8426
9	'BFL_L'	5	2	13.3001
9	'ST_L'	1	1	9.41978
9	'ST_L'	2	1	10.1142
9	'ST_L'	3	1	11.3089
9	'ST_L'	4	1	9.88975
9	'ST_L'	5	1	5.19342
9	'SM_L'	1	4	89.2155
9	'SM_L'	2	4	79.9728
9	'SM_L'	3	4	77.2531
9	'SM_L'	4	4	75.6868
9	'SM_L'	5	4	63.2768
9	'G_L'	1	1	8.33599
9	'G_L'	2	1	7.40302
9	'G_L'	3	1	4.88474
9	'G_L'	4	1	6.92723
9	'G_L'	5	1	6.817
9	'AM_L'	1	2	27.7942
9	'AM_L'	2	2	23.9379
9	'AM_L'	3	2	29.7018
9	'AM_L'	4	2	25.1281
9	'AM_L'	5	2	16.4466
9	'AL_L'	1	1	6.95602
9	'AL_L'	2	1	4.87227
9	'AL_L'	3	1	4.27687
9	'AL_L'	4	1	4.77557
9	'AL_L'	5	1	2.52638
9	'TA_R'	1	2	22.19
9	'TA_R'	2	2	16.6331
9	'TA_R'	3	2	11.5578
9	'TA_R'	4	2	9.85184
9	'TA_R'	5	2	15.9148
9	'EDL_R'	1	2	11.826
9	'EDL_R'	2	2	8.67532
9	'EDL_R'	3	2	7.63316
9	'EDL_R'	4	2	11.3424
9	'EDL_R'	5	2	12.4083
9	'P_R'	1	2	21.8157
9	'P_R'	2	2	17.6797
9	'P_R'	3	2	16.7898
9	'P_R'	4	2	17.4063
9	'P_R'	5	2	17.4945
9	'TP_R'	1	1	6.61503
9	'TP_R'	2	1	7.07842
9	'TP_R'	3	1	7.81483
9	'TP_R'	4	1	9.8439
9	'TP_R'	5	1	9.20009
9	'FDL_R'	1	1	14.044
9	'FDL_R'	2	1	7.80935
9	'FDL_R'	3	1	7.6499
9	'FDL_R'	4	1	6.68547
9	'FDL_R'	5	1	8.61174
9	'SOL_R'	1	1	20.6902
9	'SOL_R'	2	1	8.79851
9	'SOL_R'	3	1	8.99659
9	'SOL_R'	4	1	8.68058
9	'SOL_R'	5	1	9.50715
9	'GL_R'	1	1	9.45362
9	'GL_R'	2	1	8.84216
9	'GL_R'	3	1	7.53597
9	'GL_R'	4	1	8.62793
9	'GL_R'	5	1	8.18049
9	'GM_R'	1	3	81.6007
9	'GM_R'	2	3	77.1779
9	'GM_R'	3	3	54.773
9	'GM_R'	4	3	24.6165
9	'GM_R'	5	3	10.1648
9	'FHL_R'	1	1	9.78787
9	'FHL_R'	2	1	9.45764
9	'FHL_R'	3	1	9.677
9	'FHL_R'	4	1	9.68575
9	'FHL_R'	5	1	11.0131
9	'POP_R'	1	1	8.85073
9	'POP_R'	2	1	9.03361
9	'POP_R'	3	1	9.46445
9	'POP_R'	4	1	7.43283
9	'POP_R'	5	1	8.22354
9	'RF_R'	1	3	46.6712
9	'RF_R'	2	3	23.4164
9	'RF_R'	3	3	36.598
9	'RF_R'	4	3	58.4866
9	'RF_R'	5	3	23.4675
9	'VL_R'	1	1	8.78153
9	'VL_R'	2	1	5.47092
9	'VL_R'	3	1	6.60846
9	'VL_R'	4	1	6.1602
9	'VL_R'	5	1	6.90947
9	'VI_R'	1	1	10.5906
9	'VI_R'	2	1	8.91907
9	'VI_R'	3	1	7.13452
9	'VI_R'	4	1	7.41666
9	'VI_R'	5	1	4.9482
9	'VM_R'	1	1	7.20183
9	'VM_R'	2	1	4.64574
9	'VM_R'	3	1	4.68332
9	'VM_R'	4	1	5.15081
9	'VM_R'	5	1	5.18693
9	'S_R'	1	1	6.90865
9	'S_R'	2	1	8.33284
9	'S_R'	3	1	7.98109
9	'S_R'	4	1	6.45379
9	'S_R'	5	1	5.60506
9	'BFS_R'	1	2	10.4169
9	'BFS_R'	2	2	11.206
9	'BFS_R'	3	2	15.6389
9	'BFS_R'	4	2	17.0745
9	'BFS_R'	5	2	13.3386
9	'BFL_R'	1	4	80.7768
9	'BFL_R'	2	4	77.3168
9	'BFL_R'	3	4	66.3103
9	'BFL_R'	4	4	44.977
9	'BFL_R'	5	4	24.3067
9	'ST_R'	1	3	80.4968
9	'ST_R'	2	3	75.4365
9	'ST_R'	3	3	65.3501
9	'ST_R'	4	3	45.9274
9	'ST_R'	5	3	18.3436
9	'SM_R'	1	4	90.3391
9	'SM_R'	2	4	87.8487
9	'SM_R'	3	4	84.8756
9	'SM_R'	4	4	83.3447
9	'SM_R'	5	4	84.2173
9	'G_R'	1	1	7.60347
9	'G_R'	2	1	5.54807
9	'G_R'	3	1	4.76732
9	'G_R'	4	1	5.81936
9	'G_R'	5	1	4.4429
9	'AM_R'	1	2	19.2843
9	'AM_R'	2	2	16.9214
9	'AM_R'	3	2	18.7953
9	'AM_R'	4	2	16.3067
9	'AM_R'	5	2	17.9435
9	'AL_R'	1	1	6.30654
9	'AL_R'	2	1	3.73129
9	'AL_R'	3	1	3.84016
9	'AL_R'	4	1	3.01722
9	'AL_R'	5	1	2.68622

## Sheet: SliceLevel_coded
SubjectID	MuscleID_label	MuscleNR_nosubject	SliceNR	FatFraction
1	'TA_L'	1	1	7.90579
1	'TA_L'	1	2	7.01712
1	'TA_L'	1	3	8.67164
1	'TA_L'	1	4	9.2354
1	'TA_L'	1	5	8.55412
1	'TA_L'	1	6	8.70791
1	'TA_L'	1	7	8.5379
1	'TA_L'	1	8	8.29839
1	'TA_L'	1	9	8.01546
1	'TA_L'	1	10	7.67165
1	'TA_L'	1	11	7.9935
1	'TA_L'	1	12	8.23537
1	'TA_L'	1	13	7.86478
1	'TA_L'	1	14	7.56852
1	'TA_L'	1	15	7.55196
1	'TA_L'	1	16	7.53013
1	'TA_L'	1	17	7.57273
1	'TA_L'	1	18	7.36861
1	'TA_L'	1	19	7.33573
1	'TA_L'	1	20	6.94187
1	'TA_L'	1	21	6.67904
1	'TA_L'	1	22	5.97266
1	'TA_L'	1	23	5.54141
1	'TA_L'	1	24	4.96
1	'TA_L'	1	25	4.79792
1	'TA_L'	1	26	4.02108
1	'TA_L'	1	27	3.94809
1	'TA_L'	1	28	4.31597
1	'TA_L'	1	29	4.95589
1	'TA_L'	1	30	6.94686
1	'TA_L'	1	31	8.55347
1	'TA_L'	1	32	9.225
1	'TA_L'	1	33	9.99512
1	'TA_L'	1	34	12.238
1	'TA_L'	1	35	15.252
1	'TA_L'	1	36	14.9165
1	'EDL_L'	2	1	12.4806
1	'EDL_L'	2	2	11.1479
1	'EDL_L'	2	3	9.08194
1	'EDL_L'	2	4	6.20647
1	'EDL_L'	2	5	9.68407
1	'EDL_L'	2	6	13.7153
1	'EDL_L'	2	7	11.5907
1	'EDL_L'	2	8	13.9266
1	'EDL_L'	2	9	19.383
1	'EDL_L'	2	10	13.831
1	'EDL_L'	2	11	11.9922
1	'EDL_L'	2	12	11.0927
1	'EDL_L'	2	13	8.46905
1	'EDL_L'	2	14	10.4447
1	'EDL_L'	2	15	9.87084
1	'EDL_L'	2	16	9.21943
1	'EDL_L'	2	17	7.17658
1	'EDL_L'	2	18	7.90606
1	'EDL_L'	2	19	8.58219
1	'EDL_L'	2	20	8.87881
1	'EDL_L'	2	21	8.8914
1	'EDL_L'	2	22	8.99884
1	'EDL_L'	2	23	9.49294
1	'EDL_L'	2	24	10.5672
1	'EDL_L'	2	25	10.4072
1	'EDL_L'	2	26	10.632
1	'EDL_L'	2	27	9.84083
1	'EDL_L'	2	28	9.47591
1	'EDL_L'	2	29	11.3251
1	'EDL_L'	2	30	12.4146
1	'EDL_L'	2	31	10.1729
1	'EDL_L'	2	32	10.6126
1	'EDL_L'	2	33	11.2425
1	'EDL_L'	2	34	12.3107
1	'EDL_L'	2	35	12.813
1	'EDL_L'	2	36	11.3181
1	'EDL_L'	2	37	11.4032
1	'EDL_L'	2	38	12.1009
1	'EDL_L'	2	39	11.3682
1	'EDL_L'	2	40	9.24494
1	'EDL_L'	2	41	8.26521
1	'EDL_L'	2	42	7.08552
1	'EDL_L'	2	43	6.35998
1	'EDL_L'	2	44	5.39564
1	'EDL_L'	2	45	5.39952
1	'EDL_L'	2	46	5.49571
1	'EDL_L'	2	47	7.10075
1	'EDL_L'	2	48	7.42426
1	'EDL_L'	2	49	6.11309
1	'EDL_L'	2	50	7.47977
1	'EDL_L'	2	51	7.30133
1	'P_L'	3	1	4.68334
1	'P_L'	3	2	7.8178
1	'P_L'	3	3	10.3416
1	'P_L'	3	4	10.161
1	'P_L'	3	5	8.79592
1	'P_L'	3	6	8.0152
1	'P_L'	3	7	10.0775
1	'P_L'	3	8	11.8503
1	'P_L'	3	9	11.6348
1	'P_L'	3	10	11.4049
1	'P_L'	3	11	13.6003
1	'P_L'	3	12	18.1628
1	'P_L'	3	13	19.6513
1	'P_L'	3	14	14.6759
1	'P_L'	3	15	16.2801
1	'P_L'	3	16	12.7323
1	'P_L'	3	17	10.6586
1	'P_L'	3	18	10.4586
1	'P_L'	3	19	10.6562
1	'P_L'	3	20	8.96282
1	'P_L'	3	21	11.0244
1	'P_L'	3	22	10.1803
1	'P_L'	3	23	10.5023
1	'P_L'	3	24	10.3579
1	'P_L'	3	25	11.935
1	'P_L'	3	26	11.5955
1	'P_L'	3	27	12.4522
1	'P_L'	3	28	13.4533
1	'P_L'	3	29	12.7922
1	'P_L'	3	30	11.4016
1	'P_L'	3	31	8.39623
1	'P_L'	3	32	8.25154
1	'P_L'	3	33	12.4204
1	'P_L'	3	34	17.0876
1	'P_L'	3	35	20.3976
1	'P_L'	3	36	11.8627
1	'P_L'	3	37	13.7046
1	'P_L'	3	38	15.049
1	'P_L'	3	39	15.9321
1	'P_L'	3	40	15.4877
1	'P_L'	3	41	16.3404
1	'P_L'	3	42	16.646
1	'P_L'	3	43	16.9033
1	'P_L'	3	44	16.5983
1	'P_L'	3	45	16.1503
1	'P_L'	3	46	15.3082
1	'P_L'	3	47	14.9128
1	'P_L'	3	48	14.4485
1	'P_L'	3	49	13.9063
1	'P_L'	3	50	13.8698
1	'P_L'	3	51	15.2966
1	'P_L'	3	52	15.9778
1	'P_L'	3	53	17.1777
1	'P_L'	3	54	16.244
1	'P_L'	3	55	14.5886
1	'P_L'	3	56	12.8633
1	'P_L'	3	57	12.4152
1	'P_L'	3	58	12.7206
1	'P_L'	3	59	12.8088
1	'P_L'	3	60	13.4585
1	'P_L'	3	61	14.0893
1	'P_L'	3	62	14.3165
1	'P_L'	3	63	15.9621
1	'P_L'	3	64	16.5385
1	'TP_L'	4	1	6.66239
1	'TP_L'	4	2	6.99828
1	'TP_L'	4	3	6.93204
1	'TP_L'	4	4	9.86853
1	'TP_L'	4	5	9.38259
1	'TP_L'	4	6	9.0814
1	'TP_L'	4	7	8.51395
1	'TP_L'	4	8	8.49489
1	'TP_L'	4	9	9.80258
1	'TP_L'	4	10	9.79042
1	'TP_L'	4	11	10.3024
1	'TP_L'	4	12	8.67451
1	'TP_L'	4	13	8.42229
1	'TP_L'	4	14	7.98824
1	'TP_L'	4	15	8.18676
1	'TP_L'	4	16	8.69337
1	'TP_L'	4	17	8.52408
1	'TP_L'	4	18	8.1355
1	'TP_L'	4	19	7.53291
1	'TP_L'	4	20	7.3458
1	'TP_L'	4	21	7.9875
1	'TP_L'	4	22	8.4618
1	'TP_L'	4	23	8.67848
1	'TP_L'	4	24	7.38675
1	'TP_L'	4	25	6.7781
1	'TP_L'	4	26	6.30422
1	'TP_L'	4	27	6.20096
1	'TP_L'	4	28	6.49046
1	'TP_L'	4	29	6.98121
1	'TP_L'	4	30	6.81605
1	'TP_L'	4	31	6.58762
1	'TP_L'	4	32	6.90076
1	'TP_L'	4	33	7.34087
1	'TP_L'	4	34	7.12714
1	'TP_L'	4	35	6.52756
1	'TP_L'	4	36	7.10678
1	'TP_L'	4	37	7.40187
1	'TP_L'	4	38	7.12294
1	'TP_L'	4	39	7.88992
1	'TP_L'	4	40	7.64933
1	'TP_L'	4	41	7.78182
1	'TP_L'	4	42	7.38984
1	'TP_L'	4	43	6.61183
1	'TP_L'	4	44	7.07391
1	'TP_L'	4	45	7.23437
1	'TP_L'	4	46	8.28497
1	'TP_L'	4	47	10.6724
1	'TP_L'	4	48	8.8624
1	'TP_L'	4	49	8.13293
1	'TP_L'	4	50	7.19373
1	'TP_L'	4	51	5.92001
1	'TP_L'	4	52	5.80319
1	'TP_L'	4	53	8.21647
1	'TP_L'	4	54	10.0537
1	'FDL_L'	5	1	6.35501
1	'FDL_L'	5	2	5.62188
1	'FDL_L'	5	3	5.11301
1	'FDL_L'	5	4	5.21489
1	'FDL_L'	5	5	5.51148
1	'FDL_L'	5	6	4.90623
1	'FDL_L'	5	7	4.9432
1	'FDL_L'	5	8	5.35044
1	'FDL_L'	5	9	6.13643
1	'FDL_L'	5	10	7.31555
1	'FDL_L'	5	11	4.74793
1	'FDL_L'	5	12	4.78097
1	'FDL_L'	5	13	4.26969
1	'FDL_L'	5	14	4.22946
1	'FDL_L'	5	15	4.53751
1	'FDL_L'	5	16	4.62119
1	'FDL_L'	5	17	4.07332
1	'FDL_L'	5	18	4.00279
1	'FDL_L'	5	19	5.42216
1	'FDL_L'	5	20	6.77068
1	'FDL_L'	5	21	5.0788
1	'FDL_L'	5	22	3.6242
1	'FDL_L'	5	23	4.53958
1	'FDL_L'	5	24	5.16977
1	'FDL_L'	5	25	6.29371
1	'FDL_L'	5	26	5.3812
1	'SOL_L'	6	1	9.56721
1	'SOL_L'	6	2	8.70173
1	'SOL_L'	6	3	8.51883
1	'SOL_L'	6	4	8.2631
1	'SOL_L'	6	5	8.32163
1	'SOL_L'	6	6	8.06075
1	'SOL_L'	6	7	7.44157
1	'SOL_L'	6	8	7.39887
1	'SOL_L'	6	9	7.05307
1	'SOL_L'	6	10	6.93971
1	'SOL_L'	6	11	6.97693
1	'SOL_L'	6	12	7.14151
1	'SOL_L'	6	13	7.64372
1	'SOL_L'	6	14	7.84926
1	'SOL_L'	6	15	8.43571
1	'SOL_L'	6	16	6.6155
1	'SOL_L'	6	17	6.82305
1	'SOL_L'	6	18	6.89245
1	'SOL_L'	6	19	6.82526
1	'SOL_L'	6	20	7.44919
1	'SOL_L'	6	21	7.74261
1	'SOL_L'	6	22	7.71875
1	'SOL_L'	6	23	7.82079
1	'SOL_L'	6	24	8.04179
1	'SOL_L'	6	25	8.03735
1	'SOL_L'	6	26	8.00026
1	'SOL_L'	6	27	7.88644
1	'SOL_L'	6	28	7.45276
1	'SOL_L'	6	29	7.61137
1	'SOL_L'	6	30	7.71382
1	'SOL_L'	6	31	7.79795
1	'SOL_L'	6	32	8.0416
1	'SOL_L'	6	33	8.74232
1	'SOL_L'	6	34	8.90399
1	'SOL_L'	6	35	8.58919
1	'SOL_L'	6	36	8.25244
1	'SOL_L'	6	37	8.62298
1	'SOL_L'	6	38	8.56308
1	'SOL_L'	6	39	8.94197
1	'SOL_L'	6	40	8.5422
1	'SOL_L'	6	41	8.53501
1	'SOL_L'	6	42	9.14866
1	'SOL_L'	6	43	10.3059
1	'SOL_L'	6	44	11.0571
1	'SOL_L'	6	45	8.72974
1	'SOL_L'	6	46	6.47836
1	'GL_L'	7	1	2.56878
1	'GL_L'	7	2	3.81503
1	'GL_L'	7	3	3.6662
1	'GL_L'	7	4	3.55028
1	'GL_L'	7	5	4.25138
1	'GL_L'	7	6	4.10672
1	'GL_L'	7	7	3.98064
1	'GL_L'	7	8	3.71037
1	'GL_L'	7	9	3.73735
1	'GL_L'	7	10	3.73649
1	'GL_L'	7	11	3.73715
1	'GL_L'	7	12	4.19563
1	'GL_L'	7	13	4.50498
1	'GL_L'	7	14	4.91904
1	'GL_L'	7	15	5.36204
1	'GL_L'	7	16	5.58938
1	'GL_L'	7	17	5.75132
1	'GL_L'	7	18	5.79605
1	'GL_L'	7	19	5.77928
1	'GL_L'	7	20	5.97477
1	'GL_L'	7	21	6.44519
1	'GL_L'	7	22	6.2348
1	'GL_L'	7	23	6.3169
1	'GL_L'	7	24	6.04911
1	'GL_L'	7	25	6.08373
1	'GL_L'	7	26	6.0145
1	'GL_L'	7	27	6.18991
1	'GL_L'	7	28	7.05828
1	'GL_L'	7	29	6.32671
1	'GL_L'	7	30	6.63186
1	'GL_L'	7	31	7.08124
1	'GL_L'	7	32	6.43671
1	'GL_L'	7	33	7.9926
1	'GL_L'	7	34	6.60598
1	'GL_L'	7	35	7.33515
1	'GL_L'	7	36	6.49578
1	'GL_L'	7	37	6.68744
1	'GL_L'	7	38	9.24947
1	'GL_L'	7	39	9.24521
1	'GL_L'	7	40	10.3912
1	'GL_L'	7	41	7.36789
1	'GM_L'	8	1	56.2694
1	'GM_L'	8	2	53.1284
1	'GM_L'	8	3	47.0558
1	'GM_L'	8	4	38.0341
1	'GM_L'	8	5	30.0549
1	'GM_L'	8	6	24.2671
1	'GM_L'	8	7	20.1999
1	'GM_L'	8	8	15.5652
1	'GM_L'	8	9	11.8105
1	'GM_L'	8	10	9.7713
1	'GM_L'	8	11	8.52935
1	'GM_L'	8	12	8.01642
1	'GM_L'	8	13	7.48592
1	'GM_L'	8	14	7.12592
1	'GM_L'	8	15	6.73588
1	'GM_L'	8	16	7.01702
1	'GM_L'	8	17	6.84851
1	'GM_L'	8	18	7.0394
1	'GM_L'	8	19	7.27128
1	'GM_L'	8	20	7.4146
1	'GM_L'	8	21	7.23237
1	'GM_L'	8	22	7.11933
1	'GM_L'	8	23	7.47696
1	'GM_L'	8	24	7.41206
1	'GM_L'	8	25	7.74088
1	'GM_L'	8	26	8.58944
1	'GM_L'	8	27	8.3267
1	'GM_L'	8	28	8.083
1	'GM_L'	8	29	8.25581
1	'GM_L'	8	30	7.92203
1	'GM_L'	8	31	7.03845
1	'GM_L'	8	32	6.93741
1	'GM_L'	8	33	7.7605
1	'GM_L'	8	34	6.9149
1	'GM_L'	8	35	6.57325
1	'GM_L'	8	36	6.15384
1	'GM_L'	8	37	4.38083
1	'GM_L'	8	38	4.80478
1	'GM_L'	8	39	5.50098
1	'GM_L'	8	40	5.37891
1	'GM_L'	8	41	5.3939
1	'GM_L'	8	42	5.03515
1	'GM_L'	8	43	6.80415
1	'GM_L'	8	44	5.39214
1	'GM_L'	8	45	6.15489
1	'GM_L'	8	46	6.0035
1	'FHL_L'	9	1	5.61546
1	'FHL_L'	9	2	8.34422
1	'FHL_L'	9	3	6.5903
1	'FHL_L'	9	4	6.09319
1	'FHL_L'	9	5	6.27596
1	'FHL_L'	9	6	6.46844
1	'FHL_L'	9	7	6.72061
1	'FHL_L'	9	8	7.40195
1	'FHL_L'	9	9	7.30547
1	'FHL_L'	9	10	7.47237
1	'FHL_L'	9	11	7.30541
1	'FHL_L'	9	12	6.78398
1	'FHL_L'	9	13	7.64163
1	'FHL_L'	9	14	10.2305
1	'FHL_L'	9	15	8.38909
1	'FHL_L'	9	16	7.69653
1	'FHL_L'	9	17	7.05343
1	'FHL_L'	9	18	7.46461
1	'FHL_L'	9	19	7.29732
1	'FHL_L'	9	20	6.2994
1	'FHL_L'	9	21	6.54684
1	'FHL_L'	9	22	6.16874
1	'FHL_L'	9	23	5.75525
1	'FHL_L'	9	24	5.02515
1	'FHL_L'	9	25	5.39325
1	'FHL_L'	9	26	6.00091
1	'FHL_L'	9	27	5.90734
1	'FHL_L'	9	28	5.15397
1	'FHL_L'	9	29	4.70922
1	'FHL_L'	9	30	4.49371
1	'FHL_L'	9	31	4.59535
1	'FHL_L'	9	32	5.16261
1	'FHL_L'	9	33	5.10386
1	'FHL_L'	9	34	5.41341
1	'FHL_L'	9	35	5.18374
1	'FHL_L'	9	36	4.17106
1	'FHL_L'	9	37	4.7463
1	'FHL_L'	9	38	4.93089
1	'FHL_L'	9	39	4.62611
1	'FHL_L'	9	40	4.61183
1	'FHL_L'	9	41	4.25608
1	'FHL_L'	9	42	4.87447
1	'FHL_L'	9	43	5.43215
1	'FHL_L'	9	44	5.48222
1	'FHL_L'	9	45	4.76311
1	'FHL_L'	9	46	5.4339
1	'FHL_L'	9	47	6.00984
1	'FHL_L'	9	48	6.16097
1	'FHL_L'	9	49	6.6245
1	'FHL_L'	9	50	6.54997
1	'FHL_L'	9	51	4.7378
1	'POP_L'	10	1	6.47326
1	'POP_L'	10	2	7.31231
1	'POP_L'	10	3	7.33227
1	'POP_L'	10	4	5.61205
1	'POP_L'	10	5	6.15852
1	'POP_L'	10	6	5.88956
1	'TA_R'	11	1	45.1436
1	'TA_R'	11	2	45.3536
1	'TA_R'	11	3	41.9766
1	'TA_R'	11	4	37.5629
1	'TA_R'	11	5	34.2439
1	'TA_R'	11	6	30.5305
1	'TA_R'	11	7	27.0461
1	'TA_R'	11	8	23.1982
1	'TA_R'	11	9	19.5187
1	'TA_R'	11	10	17.0734
1	'TA_R'	11	11	14.457
1	'TA_R'	11	12	12.6491
1	'TA_R'	11	13	11.9369
1	'TA_R'	11	14	12.5306
1	'TA_R'	11	15	11.4746
1	'TA_R'	11	16	11.002
1	'TA_R'	11	17	10.8959
1	'TA_R'	11	18	10.5965
1	'TA_R'	11	19	9.06427
1	'TA_R'	11	20	8.90125
1	'TA_R'	11	21	8.96567
1	'TA_R'	11	22	9.25232
1	'TA_R'	11	23	10.2258
1	'TA_R'	11	24	9.52981
1	'TA_R'	11	25	9.26904
1	'TA_R'	11	26	8.96403
1	'TA_R'	11	27	8.92784
1	'TA_R'	11	28	9.2374
1	'TA_R'	11	29	8.22354
1	'TA_R'	11	30	8.42294
1	'TA_R'	11	31	8.18861
1	'TA_R'	11	32	8.27738
1	'TA_R'	11	33	9.79865
1	'TA_R'	11	34	10.6764
1	'TA_R'	11	35	11.1133
1	'TA_R'	11	36	11.8829
1	'TA_R'	11	37	12.6428
1	'TA_R'	11	38	14.4012
1	'TA_R'	11	39	16.4392
1	'TA_R'	11	40	17.8024
1	'TA_R'	11	41	21.4562
1	'EDL_R'	12	1	16.4121
1	'EDL_R'	12	2	13.0242
1	'EDL_R'	12	3	10.9104
1	'EDL_R'	12	4	9.94001
1	'EDL_R'	12	5	10.9464
1	'EDL_R'	12	6	11.2539
1	'EDL_R'	12	7	10.9277
1	'EDL_R'	12	8	10.5744
1	'EDL_R'	12	9	10.3906
1	'EDL_R'	12	10	10.8076
1	'EDL_R'	12	11	9.6972
1	'EDL_R'	12	12	8.81512
1	'EDL_R'	12	13	9.57165
1	'EDL_R'	12	14	9.76584
1	'EDL_R'	12	15	9.93151
1	'EDL_R'	12	16	9.28514
1	'EDL_R'	12	17	8.71035
1	'EDL_R'	12	18	8.0427
1	'EDL_R'	12	19	9.03631
1	'EDL_R'	12	20	8.66805
1	'EDL_R'	12	21	10.0887
1	'EDL_R'	12	22	8.63165
1	'EDL_R'	12	23	9.38622
1	'EDL_R'	12	24	8.80549
1	'EDL_R'	12	25	9.36616
1	'EDL_R'	12	26	9.48311
1	'EDL_R'	12	27	10.9587
1	'EDL_R'	12	28	10.9275
1	'EDL_R'	12	29	10.9611
1	'EDL_R'	12	30	10.9261
1	'EDL_R'	12	31	11.1318
1	'EDL_R'	12	32	12.1313
1	'EDL_R'	12	33	11.7121
1	'EDL_R'	12	34	12.1276
1	'EDL_R'	12	35	11.7874
1	'EDL_R'	12	36	12.8516
1	'EDL_R'	12	37	12.6392
1	'EDL_R'	12	38	11.9909
1	'EDL_R'	12	39	11.5969
1	'EDL_R'	12	40	11.7328
1	'EDL_R'	12	41	12.2529
1	'EDL_R'	12	42	12.5673
1	'EDL_R'	12	43	13.0903
1	'EDL_R'	12	44	12.7487
1	'EDL_R'	12	45	11.3277
1	'EDL_R'	12	46	11.6157
1	'EDL_R'	12	47	11.4875
1	'EDL_R'	12	48	10.8422
1	'EDL_R'	12	49	9.81128
1	'EDL_R'	12	50	9.59346
1	'EDL_R'	12	51	9.52148
1	'EDL_R'	12	52	9.39678
1	'EDL_R'	12	53	9.82004
1	'EDL_R'	12	54	10.7692
1	'EDL_R'	12	55	11.3255
1	'EDL_R'	12	56	11.9562
1	'EDL_R'	12	57	10.7401
1	'EDL_R'	12	58	13.4326
1	'EDL_R'	12	59	12.968
1	'EDL_R'	12	60	13.571
1	'EDL_R'	12	61	11.8456
1	'P_R'	13	1	7.71406
1	'P_R'	13	2	8.23825
1	'P_R'	13	3	6.78947
1	'P_R'	13	4	5.46571
1	'P_R'	13	5	6.06521
1	'P_R'	13	6	6.53751
1	'P_R'	13	7	7.36215
1	'P_R'	13	8	8.42155
1	'P_R'	13	9	7.77087
1	'P_R'	13	10	6.94852
1	'P_R'	13	11	7.03535
1	'P_R'	13	12	6.87852
1	'P_R'	13	13	8.44279
1	'P_R'	13	14	8.85092
1	'P_R'	13	15	10.2376
1	'P_R'	13	16	10.6198
1	'P_R'	13	17	11.2331
1	'P_R'	13	18	10.1536
1	'P_R'	13	19	9.98174
1	'P_R'	13	20	10.0897
1	'P_R'	13	21	10.8874
1	'P_R'	13	22	9.77333
1	'P_R'	13	23	10.2402
1	'P_R'	13	24	9.95217
1	'P_R'	13	25	9.64327
1	'P_R'	13	26	9.39441
1	'P_R'	13	27	10.0782
1	'P_R'	13	28	10.006
1	'P_R'	13	29	10.122
1	'P_R'	13	30	10.5356
1	'P_R'	13	31	10.4373
1	'P_R'	13	32	11.9591
1	'P_R'	13	33	11.6947
1	'P_R'	13	34	12.9519
1	'P_R'	13	35	13.0756
1	'P_R'	13	36	13.8996
1	'P_R'	13	37	13.6578
1	'P_R'	13	38	14.1583
1	'P_R'	13	39	14.7618
1	'P_R'	13	40	14.6098
1	'P_R'	13	41	14.0738
1	'P_R'	13	42	14.3323
1	'P_R'	13	43	15.2523
1	'P_R'	13	44	14.8658
1	'P_R'	13	45	14.65
1	'P_R'	13	46	14.4882
1	'P_R'	13	47	14.8029
1	'P_R'	13	48	16.1703
1	'P_R'	13	49	17.0133
1	'P_R'	13	50	17.7012
1	'P_R'	13	51	17.5417
1	'P_R'	13	52	17.5658
1	'P_R'	13	53	17.4546
1	'P_R'	13	54	15.9537
1	'P_R'	13	55	15.2386
1	'P_R'	13	56	14.2469
1	'P_R'	13	57	13.8687
1	'P_R'	13	58	15.0387
1	'P_R'	13	59	14.154
1	'P_R'	13	60	14.8879
1	'P_R'	13	61	15.5367
1	'TP_R'	14	1	11.4631
1	'TP_R'	14	2	9.07842
1	'TP_R'	14	3	9.88336
1	'TP_R'	14	4	10.5044
1	'TP_R'	14	5	10.8843
1	'TP_R'	14	6	9.95515
1	'TP_R'	14	7	9.32125
1	'TP_R'	14	8	7.47656
1	'TP_R'	14	9	9.0215
1	'TP_R'	14	10	8.98421
1	'TP_R'	14	11	10.0011
1	'TP_R'	14	12	8.87422
1	'TP_R'	14	13	10.3655
1	'TP_R'	14	14	10.0476
1	'TP_R'	14	15	9.40061
1	'TP_R'	14	16	8.47202
1	'TP_R'	14	17	9.74974
1	'TP_R'	14	18	9.82088
1	'TP_R'	14	19	9.7561
1	'TP_R'	14	20	10.3963
1	'TP_R'	14	21	10.184
1	'TP_R'	14	22	11.0017
1	'TP_R'	14	23	11.2702
1	'TP_R'	14	24	11.2682
1	'TP_R'	14	25	10.7398
1	'TP_R'	14	26	9.98318
1	'TP_R'	14	27	9.7038
1	'TP_R'	14	28	10.3213
1	'TP_R'	14	29	10.1168
1	'TP_R'	14	30	10.1131
1	'TP_R'	14	31	9.91189
1	'TP_R'	14	32	9.64346
1	'TP_R'	14	33	9.39686
1	'TP_R'	14	34	9.25877
1	'TP_R'	14	35	8.79579
1	'TP_R'	14	36	8.94041
1	'TP_R'	14	37	9.17698
1	'TP_R'	14	38	9.62607
1	'TP_R'	14	39	10.2314
1	'TP_R'	14	40	9.94808
1	'TP_R'	14	41	9.20578
1	'TP_R'	14	42	9.74367
1	'TP_R'	14	43	9.34161
1	'TP_R'	14	44	8.15732
1	'TP_R'	14	45	7.43633
1	'TP_R'	14	46	8.47216
1	'TP_R'	14	47	8.91736
1	'TP_R'	14	48	8.47113
1	'TP_R'	14	49	6.60178
1	'TP_R'	14	50	7.51962
1	'TP_R'	14	51	5.95177
1	'FDL_R'	15	1	15.6541
1	'FDL_R'	15	2	13.6373
1	'FDL_R'	15	3	9.30525
1	'FDL_R'	15	4	10.3829
1	'FDL_R'	15	5	10.0542
1	'FDL_R'	15	6	11.3787
1	'FDL_R'	15	7	9.83831
1	'FDL_R'	15	8	10.4042
1	'FDL_R'	15	9	11.1638
1	'FDL_R'	15	10	10.868
1	'FDL_R'	15	11	9.25404
1	'FDL_R'	15	12	9.85807
1	'FDL_R'	15	13	9.40865
1	'FDL_R'	15	14	8.77253
1	'FDL_R'	15	15	8.79832
1	'FDL_R'	15	16	7.72581
1	'FDL_R'	15	17	8.04554
1	'FDL_R'	15	18	7.51468
1	'FDL_R'	15	19	7.29214
1	'FDL_R'	15	20	6.77892
1	'FDL_R'	15	21	6.88268
1	'FDL_R'	15	22	6.1326
1	'FDL_R'	15	23	6.23018
1	'FDL_R'	15	24	7.29644
1	'FDL_R'	15	25	8.11801
1	'FDL_R'	15	26	6.81038
1	'FDL_R'	15	27	5.9649
1	'FDL_R'	15	28	6.63153
1	'FDL_R'	15	29	6.59876
1	'FDL_R'	15	30	6.36063
1	'FDL_R'	15	31	6.14517
1	'FDL_R'	15	32	6.59092
1	'FDL_R'	15	33	6.01848
1	'FDL_R'	15	34	7.85987
1	'FDL_R'	15	35	10.1852
1	'FDL_R'	15	36	9.55242
1	'SOL_R'	16	1	32.3925
1	'SOL_R'	16	2	21.5747
1	'SOL_R'	16	3	17.1241
1	'SOL_R'	16	4	12.1134
1	'SOL_R'	16	5	12.9739
1	'SOL_R'	16	6	12.7499
1	'SOL_R'	16	7	12.87
1	'SOL_R'	16	8	10.3342
1	'SOL_R'	16	9	10.642
1	'SOL_R'	16	10	10.4911
1	'SOL_R'	16	11	11.2833
1	'SOL_R'	16	12	10.7467
1	'SOL_R'	16	13	11.1513
1	'SOL_R'	16	14	10.8639
1	'SOL_R'	16	15	10.762
1	'SOL_R'	16	16	10.5862
1	'SOL_R'	16	17	10.9383
1	'SOL_R'	16	18	9.52582
1	'SOL_R'	16	19	8.69963
1	'SOL_R'	16	20	9.27278
1	'SOL_R'	16	21	9.59063
1	'SOL_R'	16	22	9.51523
1	'SOL_R'	16	23	9.91245
1	'SOL_R'	16	24	9.98552
1	'SOL_R'	16	25	9.4952
1	'SOL_R'	16	26	9.83759
1	'SOL_R'	16	27	9.52188
1	'SOL_R'	16	28	9.66619
1	'SOL_R'	16	29	9.55965
1	'SOL_R'	16	30	9.42046
1	'SOL_R'	16	31	9.52575
1	'SOL_R'	16	32	9.84387
1	'SOL_R'	16	33	9.81232
1	'SOL_R'	16	34	9.37115
1	'SOL_R'	16	35	9.4792
1	'SOL_R'	16	36	9.22711
1	'SOL_R'	16	37	9.23366
1	'SOL_R'	16	38	9.21708
1	'SOL_R'	16	39	9.66035
1	'SOL_R'	16	40	9.8428
1	'SOL_R'	16	41	9.99889
1	'SOL_R'	16	42	9.99189
1	'SOL_R'	16	43	9.29113
1	'SOL_R'	16	44	9.57864
1	'SOL_R'	16	45	10.3669
1	'SOL_R'	16	46	10.1569
1	'SOL_R'	16	47	9.51214
1	'SOL_R'	16	48	9.63732
1	'SOL_R'	16	49	8.73115
1	'SOL_R'	16	50	8.57467
1	'SOL_R'	16	51	8.61369
1	'GL_R'	17	1	5.0147
1	'GL_R'	17	2	5.3042
1	'GL_R'	17	3	4.55753
1	'GL_R'	17	4	4.50722
1	'GL_R'	17	5	4.65532
1	'GL_R'	17	6	4.35899
1	'GL_R'	17	7	4.4759
1	'GL_R'	17	8	4.96024
1	'GL_R'	17	9	5.71274
1	'GL_R'	17	10	6.0574
1	'GL_R'	17	11	5.6005
1	'GL_R'	17	12	5.78124
1	'GL_R'	17	13	5.96544
1	'GL_R'	17	14	5.74386
1	'GL_R'	17	15	5.68783
1	'GL_R'	17	16	5.792
1	'GL_R'	17	17	5.58728
1	'GL_R'	17	18	5.6729
1	'GL_R'	17	19	5.41392
1	'GL_R'	17	20	5.43354
1	'GL_R'	17	21	5.27458
1	'GL_R'	17	22	5.52467
1	'GL_R'	17	23	5.59974
1	'GL_R'	17	24	5.59288
1	'GL_R'	17	25	5.87062
1	'GL_R'	17	26	6.65367
1	'GL_R'	17	27	7.06659
1	'GL_R'	17	28	6.44736
1	'GL_R'	17	29	6.63519
1	'GL_R'	17	30	6.98322
1	'GL_R'	17	31	7.56405
1	'GL_R'	17	32	7.48646
1	'GL_R'	17	33	7.18153
1	'GL_R'	17	34	7.39504
1	'GL_R'	17	35	6.25876
1	'GL_R'	17	36	6.10047
1	'GM_R'	18	1	54.3735
1	'GM_R'	18	2	50.8761
1	'GM_R'	18	3	46.4649
1	'GM_R'	18	4	40.0009
1	'GM_R'	18	5	32.9434
1	'GM_R'	18	6	26.2715
1	'GM_R'	18	7	21.7323
1	'GM_R'	18	8	16.7148
1	'GM_R'	18	9	12.0854
1	'GM_R'	18	10	10.2373
1	'GM_R'	18	11	9.54315
1	'GM_R'	18	12	9.46532
1	'GM_R'	18	13	8.55739
1	'GM_R'	18	14	8.79456
1	'GM_R'	18	15	9.60751
1	'GM_R'	18	16	9.31098
1	'GM_R'	18	17	8.93744
1	'GM_R'	18	18	8.43492
1	'GM_R'	18	19	8.43645
1	'GM_R'	18	20	8.68044
1	'GM_R'	18	21	8.43926
1	'GM_R'	18	22	8.45126
1	'GM_R'	18	23	8.03791
1	'GM_R'	18	24	7.65833
1	'GM_R'	18	25	7.28734
1	'GM_R'	18	26	7.87159
1	'GM_R'	18	27	8.65297
1	'GM_R'	18	28	8.64852
1	'GM_R'	18	29	7.82024
1	'GM_R'	18	30	6.73404
1	'GM_R'	18	31	6.47464
1	'GM_R'	18	32	6.47488
1	'GM_R'	18	33	6.79917
1	'GM_R'	18	34	7.49944
1	'GM_R'	18	35	7.32046
1	'GM_R'	18	36	8.01694
1	'GM_R'	18	37	7.69325
1	'GM_R'	18	38	6.58666
1	'GM_R'	18	39	6.86074
1	'GM_R'	18	40	6.42499
1	'GM_R'	18	41	4.62794
1	'FHL_R'	19	1	7.29673
1	'FHL_R'	19	2	7.41657
1	'FHL_R'	19	3	6.93097
1	'FHL_R'	19	4	7.16585
1	'FHL_R'	19	5	7.1945
1	'FHL_R'	19	6	7.88742
1	'FHL_R'	19	7	7.63534
1	'FHL_R'	19	8	7.6255
1	'FHL_R'	19	9	7.58053
1	'FHL_R'	19	10	7.76398
1	'FHL_R'	19	11	8.36259
1	'FHL_R'	19	12	8.02109
1	'FHL_R'	19	13	9.50295
1	'FHL_R'	19	14	8.94664
1	'FHL_R'	19	15	9.13673
1	'FHL_R'	19	16	9.19926
1	'FHL_R'	19	17	8.53708
1	'FHL_R'	19	18	7.32708
1	'FHL_R'	19	19	8.99714
1	'FHL_R'	19	20	8.96617
1	'FHL_R'	19	21	10.8251
1	'FHL_R'	19	22	10.569
1	'FHL_R'	19	23	10.7511
1	'FHL_R'	19	24	8.07992
1	'FHL_R'	19	25	7.97401
1	'FHL_R'	19	26	8.63541
1	'FHL_R'	19	27	9.48083
1	'FHL_R'	19	28	8.43149
1	'FHL_R'	19	29	7.15454
1	'FHL_R'	19	30	7.16612
1	'FHL_R'	19	31	6.70556
1	'FHL_R'	19	32	5.74924
1	'FHL_R'	19	33	5.85268
1	'FHL_R'	19	34	6.91109
1	'FHL_R'	19	35	6.62134
1	'FHL_R'	19	36	6.21203
1	'FHL_R'	19	37	6.67303
1	'FHL_R'	19	38	7.07128
1	'FHL_R'	19	39	7.00101
1	'FHL_R'	19	40	6.71047
1	'FHL_R'	19	41	5.51079
1	'FHL_R'	19	42	5.6728
1	'FHL_R'	19	43	7.48763
1	'FHL_R'	19	44	7.00055
1	'FHL_R'	19	45	8.62687
1	'FHL_R'	19	46	7.09435
1	'POP_R'	20	1	14.2419
1	'POP_R'	20	2	13.169
1	'POP_R'	20	3	12.7139
1	'POP_R'	20	4	11.4161
1	'POP_R'	20	5	10.8608
1	'POP_R'	20	6	9.68921
1	'POP_R'	20	7	8.7883
1	'POP_R'	20	8	7.24378
1	'POP_R'	20	9	7.55702
1	'POP_R'	20	10	6.17969
1	'POP_R'	20	11	5.85609
1	'RF_L'	21	1	2.30336
1	'RF_L'	21	2	3.37218
1	'RF_L'	21	3	4.60097
1	'RF_L'	21	4	5.159
1	'RF_L'	21	5	4.21009
1	'RF_L'	21	6	3.94315
1	'RF_L'	21	7	4.93321
1	'RF_L'	21	8	5.03515
1	'RF_L'	21	9	5.92023
1	'RF_L'	21	10	5.79252
1	'RF_L'	21	11	6.59281
1	'RF_L'	21	12	5.90395
1	'RF_L'	21	13	4.92669
1	'RF_L'	21	14	3.85387
1	'RF_L'	21	15	3.95511
1	'RF_L'	21	16	4.33569
1	'RF_L'	21	17	4.93126
1	'RF_L'	21	18	5.29792
1	'RF_L'	21	19	5.41643
1	'RF_L'	21	20	5.72448
1	'RF_L'	21	21	4.98451
1	'RF_L'	21	22	5.55048
1	'RF_L'	21	23	5.91294
1	'RF_L'	21	24	6.03399
1	'RF_L'	21	25	6.54526
1	'RF_L'	21	26	6.63006
1	'RF_L'	21	27	6.58921
1	'RF_L'	21	28	6.44499
1	'RF_L'	21	29	6.91223
1	'RF_L'	21	30	6.98631
1	'RF_L'	21	31	7.71356
1	'RF_L'	21	32	7.79405
1	'RF_L'	21	33	7.47525
1	'RF_L'	21	34	7.4279
1	'RF_L'	21	35	7.14241
1	'RF_L'	21	36	7.24883
1	'RF_L'	21	37	7.84848
1	'RF_L'	21	38	7.61907
1	'RF_L'	21	39	8.18446
1	'RF_L'	21	40	9.15589
1	'RF_L'	21	41	12.099
1	'VL_L'	22	1	19.4167
1	'VL_L'	22	2	12.7639
1	'VL_L'	22	3	10.9695
1	'VL_L'	22	4	10.6307
1	'VL_L'	22	5	9.47902
1	'VL_L'	22	6	7.24778
1	'VL_L'	22	7	6.261
1	'VL_L'	22	8	6.15168
1	'VL_L'	22	9	6.91267
1	'VL_L'	22	10	6.04363
1	'VL_L'	22	11	5.68463
1	'VL_L'	22	12	5.42997
1	'VL_L'	22	13	5.52754
1	'VL_L'	22	14	5.63501
1	'VL_L'	22	15	6.34649
1	'VL_L'	22	16	6.77387
1	'VL_L'	22	17	6.45265
1	'VL_L'	22	18	6.79579
1	'VL_L'	22	19	7.07075
1	'VL_L'	22	20	7.23961
1	'VL_L'	22	21	7.20581
1	'VL_L'	22	22	7.38429
1	'VL_L'	22	23	8.1559
1	'VL_L'	22	24	8.64035
1	'VL_L'	22	25	8.8022
1	'VL_L'	22	26	9.03012
1	'VL_L'	22	27	7.58102
1	'VL_L'	22	28	6.70492
1	'VL_L'	22	29	5.43795
1	'VL_L'	22	30	5.27722
1	'VL_L'	22	31	5.48708
1	'VL_L'	22	32	5.64787
1	'VL_L'	22	33	6.03857
1	'VL_L'	22	34	6.21083
1	'VL_L'	22	35	6.10382
1	'VL_L'	22	36	5.51376
1	'VL_L'	22	37	5.66601
1	'VL_L'	22	38	5.26218
1	'VL_L'	22	39	5.49698
1	'VL_L'	22	40	5.68127
1	'VL_L'	22	41	5.62945
1	'VL_L'	22	42	6.00503
1	'VL_L'	22	43	5.95603
1	'VL_L'	22	44	6.08968
1	'VL_L'	22	45	5.45981
1	'VL_L'	22	46	6.14309
1	'VL_L'	22	47	7.3727
1	'VL_L'	22	48	6.86519
1	'VL_L'	22	49	6.89251
1	'VL_L'	22	50	7.59589
1	'VL_L'	22	51	8.63518
1	'VL_L'	22	52	8.64864
1	'VL_L'	22	53	8.38207
1	'VL_L'	22	54	10.7994
1	'VL_L'	22	55	11.0148
1	'VL_L'	22	56	12.6396
1	'VI_L'	23	1	6.34373
1	'VI_L'	23	2	7.2942
1	'VI_L'	23	3	8.43102
1	'VI_L'	23	4	8.24536
1	'VI_L'	23	5	10.9186
1	'VI_L'	23	6	10.8431
1	'VI_L'	23	7	8.5041
1	'VI_L'	23	8	9.68338
1	'VI_L'	23	9	8.95158
1	'VI_L'	23	10	7.66785
1	'VI_L'	23	11	6.08918
1	'VI_L'	23	12	5.4447
1	'VI_L'	23	13	5.21713
1	'VI_L'	23	14	5.63005
1	'VI_L'	23	15	5.45479
1	'VI_L'	23	16	5.38119
1	'VI_L'	23	17	6.03681
1	'VI_L'	23	18	7.00024
1	'VI_L'	23	19	7.0012
1	'VI_L'	23	20	7.16829
1	'VI_L'	23	21	7.61141
1	'VI_L'	23	22	7.561
1	'VI_L'	23	23	7.89938
1	'VI_L'	23	24	7.42403
1	'VI_L'	23	25	7.98644
1	'VI_L'	23	26	8.89623
1	'VI_L'	23	27	9.28471
1	'VI_L'	23	28	9.23172
1	'VI_L'	23	29	8.61124
1	'VI_L'	23	30	8.35059
1	'VI_L'	23	31	9.5571
1	'VI_L'	23	32	8.60455
1	'VI_L'	23	33	7.65942
1	'VI_L'	23	34	6.13094
1	'VI_L'	23	35	5.95665
1	'VI_L'	23	36	6.81178
1	'VI_L'	23	37	6.50349
1	'VI_L'	23	38	6.21061
1	'VI_L'	23	39	5.98542
1	'VI_L'	23	40	5.77356
1	'VI_L'	23	41	5.61512
1	'VI_L'	23	42	6.1863
1	'VI_L'	23	43	5.87543
1	'VI_L'	23	44	5.87649
1	'VI_L'	23	45	6.09857
1	'VI_L'	23	46	5.82281
1	'VI_L'	23	47	5.92717
1	'VI_L'	23	48	6.0358
1	'VI_L'	23	49	6.1067
1	'VI_L'	23	50	5.82938
1	'VI_L'	23	51	6.30861
1	'VI_L'	23	52	6.95037
1	'VI_L'	23	53	6.29281
1	'VI_L'	23	54	6.75862
1	'VI_L'	23	55	6.70163
1	'VI_L'	23	56	7.03785
1	'VI_L'	23	57	7.18326
1	'VI_L'	23	58	7.88961
1	'VI_L'	23	59	7.58346
1	'VI_L'	23	60	7.8733
1	'VI_L'	23	61	8.70184
1	'VM_L'	24	1	8.35507
1	'VM_L'	24	2	6.29411
1	'VM_L'	24	3	8.15466
1	'VM_L'	24	4	8.75394
1	'VM_L'	24	5	9.02973
1	'VM_L'	24	6	10.0478
1	'VM_L'	24	7	10.5164
1	'VM_L'	24	8	10.4798
1	'VM_L'	24	9	11.6644
1	'VM_L'	24	10	12.2878
1	'VM_L'	24	11	12.6869
1	'VM_L'	24	12	11.8926
1	'VM_L'	24	13	10.3653
1	'VM_L'	24	14	10.2033
1	'VM_L'	24	15	8.99441
1	'VM_L'	24	16	8.76587
1	'VM_L'	24	17	7.87426
1	'VM_L'	24	18	7.70098
1	'VM_L'	24	19	6.71067
1	'VM_L'	24	20	6.71171
1	'VM_L'	24	21	6.82328
1	'VM_L'	24	22	7.05858
1	'VM_L'	24	23	6.35139
1	'VM_L'	24	24	6.02869
1	'VM_L'	24	25	6.09337
1	'VM_L'	24	26	6.65941
1	'VM_L'	24	27	6.75758
1	'VM_L'	24	28	7.25544
1	'VM_L'	24	29	7.49114
1	'VM_L'	24	30	7.25309
1	'VM_L'	24	31	7.39531
1	'VM_L'	24	32	7.34457
1	'VM_L'	24	33	7.32148
1	'VM_L'	24	34	7.32624
1	'VM_L'	24	35	7.49551
1	'VM_L'	24	36	7.70557
1	'VM_L'	24	37	8.44916
1	'VM_L'	24	38	9.29331
1	'VM_L'	24	39	9.55657
1	'VM_L'	24	40	7.24989
1	'VM_L'	24	41	6.27972
1	'VM_L'	24	42	5.94194
1	'VM_L'	24	43	6.09056
1	'VM_L'	24	44	6.36613
1	'VM_L'	24	45	6.89724
1	'VM_L'	24	46	7.49721
1	'VM_L'	24	47	7.84005
1	'VM_L'	24	48	7.00577
1	'VM_L'	24	49	6.22606
1	'VM_L'	24	50	5.84368
1	'VM_L'	24	51	5.97194
1	'VM_L'	24	52	6.57487
1	'VM_L'	24	53	8.09274
1	'VM_L'	24	54	7.31813
1	'VM_L'	24	55	6.38014
1	'VM_L'	24	56	5.59329
1	'VM_L'	24	57	6.45053
1	'VM_L'	24	58	6.07501
1	'VM_L'	24	59	6.54129
1	'VM_L'	24	60	7.73829
1	'VM_L'	24	61	7.79471
1	'S_L'	25	1	9.97946
1	'S_L'	25	2	11.3735
1	'S_L'	25	3	16.1022
1	'S_L'	25	4	11.8041
1	'S_L'	25	5	9.83583
1	'S_L'	25	6	8.98263
1	'S_L'	25	7	8.02154
1	'S_L'	25	8	6.95222
1	'S_L'	25	9	7.32696
1	'S_L'	25	10	8.38367
1	'S_L'	25	11	9.02333
1	'S_L'	25	12	9.82563
1	'S_L'	25	13	8.51729
1	'S_L'	25	14	8.81694
1	'S_L'	25	15	9.43201
1	'S_L'	25	16	9.17659
1	'S_L'	25	17	8.24914
1	'S_L'	25	18	8.22447
1	'S_L'	25	19	9.31331
1	'S_L'	25	20	9.03363
1	'S_L'	25	21	8.47439
1	'S_L'	25	22	8.64926
1	'S_L'	25	23	8.97988
1	'S_L'	25	24	9.56216
1	'S_L'	25	25	10.1159
1	'S_L'	25	26	10.7836
1	'S_L'	25	27	11.9544
1	'S_L'	25	28	11.7996
1	'S_L'	25	29	12.4811
1	'S_L'	25	30	13.4736
1	'S_L'	25	31	14.818
1	'S_L'	25	32	15.4928
1	'S_L'	25	33	16.736
1	'S_L'	25	34	16.6671
1	'S_L'	25	35	16.5879
1	'S_L'	25	36	16.2612
1	'S_L'	25	37	16.3246
1	'S_L'	25	38	14.2236
1	'S_L'	25	39	13.4971
1	'S_L'	25	40	13.0847
1	'S_L'	25	41	13.4097
1	'S_L'	25	42	12.7158
1	'S_L'	25	43	12.1152
1	'S_L'	25	44	11.5934
1	'S_L'	25	45	10.8942
1	'S_L'	25	46	11.54
1	'S_L'	25	47	11.1473
1	'S_L'	25	48	10.2308
1	'S_L'	25	49	10.296
1	'S_L'	25	50	10.1798
1	'S_L'	25	51	9.94182
1	'S_L'	25	52	9.62128
1	'S_L'	25	53	9.04931
1	'S_L'	25	54	8.78039
1	'S_L'	25	55	9.51918
1	'S_L'	25	56	8.62965
1	'S_L'	25	57	9.24208
1	'S_L'	25	58	8.96581
1	'S_L'	25	59	8.00812
1	'S_L'	25	60	8.40924
1	'S_L'	25	61	8.68428
1	'S_L'	25	62	8.65525
1	'S_L'	25	63	8.44659
1	'S_L'	25	64	8.90153
1	'S_L'	25	65	9.87621
1	'S_L'	25	66	9.94809
1	'S_L'	25	67	11.1642
1	'BFS_L'	26	1	13.4116
1	'BFS_L'	26	2	12.1624
1	'BFS_L'	26	3	9.14336
1	'BFS_L'	26	4	6.65571
1	'BFS_L'	26	5	7.37403
1	'BFS_L'	26	6	8.09415
1	'BFS_L'	26	7	7.14681
1	'BFS_L'	26	8	6.86431
1	'BFS_L'	26	9	6.67879
1	'BFS_L'	26	10	7.22149
1	'BFS_L'	26	11	7.79524
1	'BFS_L'	26	12	6.81745
1	'BFS_L'	26	13	6.97403
1	'BFS_L'	26	14	6.97775
1	'BFS_L'	26	15	7.72109
1	'BFS_L'	26	16	8.45683
1	'BFS_L'	26	17	7.28824
1	'BFS_L'	26	18	7.44292
1	'BFS_L'	26	19	6.18871
1	'BFS_L'	26	20	5.37763
1	'BFS_L'	26	21	5.51307
1	'BFS_L'	26	22	5.78477
1	'BFS_L'	26	23	5.12515
1	'BFS_L'	26	24	4.86489
1	'BFS_L'	26	25	4.97133
1	'BFS_L'	26	26	5.61339
1	'BFS_L'	26	27	5.5646
1	'BFS_L'	26	28	5.65305
1	'BFS_L'	26	29	7.22057
1	'BFS_L'	26	30	7.31234
1	'BFS_L'	26	31	7.48555
1	'BFS_L'	26	32	8.18143
1	'BFS_L'	26	33	9.18125
1	'BFS_L'	26	34	9.35625
1	'BFS_L'	26	35	7.68168
1	'BFS_L'	26	36	6.06376
1	'BFS_L'	26	37	6.32751
1	'BFS_L'	26	38	5.8357
1	'BFS_L'	26	39	6.98176
1	'BFS_L'	26	40	8.72421
1	'BFS_L'	26	41	9.33645
1	'BFL_L'	27	1	17.55
1	'BFL_L'	27	2	13.3641
1	'BFL_L'	27	3	11.4207
1	'BFL_L'	27	4	10.0192
1	'BFL_L'	27	5	8.12305
1	'BFL_L'	27	6	6.85444
1	'BFL_L'	27	7	6.36297
1	'BFL_L'	27	8	7.2104
1	'BFL_L'	27	9	6.63293
1	'BFL_L'	27	10	6.0827
1	'BFL_L'	27	11	6.56934
1	'BFL_L'	27	12	6.21583
1	'BFL_L'	27	13	6.82541
1	'BFL_L'	27	14	7.01771
1	'BFL_L'	27	15	7.42779
1	'BFL_L'	27	16	7.5219
1	'BFL_L'	27	17	8.38468
1	'BFL_L'	27	18	8.25445
1	'BFL_L'	27	19	7.45941
1	'BFL_L'	27	20	7.29972
1	'BFL_L'	27	21	8.30946
1	'BFL_L'	27	22	7.39579
1	'BFL_L'	27	23	7.84124
1	'BFL_L'	27	24	7.15398
1	'BFL_L'	27	25	6.53793
1	'BFL_L'	27	26	7.48136
1	'BFL_L'	27	27	8.06339
1	'BFL_L'	27	28	9.12472
1	'BFL_L'	27	29	10.0491
1	'BFL_L'	27	30	9.12845
1	'BFL_L'	27	31	7.93686
1	'BFL_L'	27	32	8.42774
1	'BFL_L'	27	33	8.27838
1	'BFL_L'	27	34	9.41858
1	'BFL_L'	27	35	11.9669
1	'BFL_L'	27	36	12.9974
1	'BFL_L'	27	37	15.9471
1	'BFL_L'	27	38	15.047
1	'BFL_L'	27	39	12.7753
1	'BFL_L'	27	40	7.83983
1	'BFL_L'	27	41	5.78096
1	'ST_L'	28	1	36.837
1	'ST_L'	28	2	28.9103
1	'ST_L'	28	3	26.6941
1	'ST_L'	28	4	26.3813
1	'ST_L'	28	5	27.5245
1	'ST_L'	28	6	28.9192
1	'ST_L'	28	7	28.175
1	'ST_L'	28	8	29.6055
1	'ST_L'	28	9	31.4405
1	'ST_L'	28	10	30.8249
1	'ST_L'	28	11	29.7305
1	'ST_L'	28	12	29.777
1	'ST_L'	28	13	31.1362
1	'ST_L'	28	14	29.6732
1	'ST_L'	28	15	26.7956
1	'ST_L'	28	16	24.5467
1	'ST_L'	28	17	20.8197
1	'ST_L'	28	18	19.261
1	'ST_L'	28	19	19.2297
1	'ST_L'	28	20	20.0608
1	'ST_L'	28	21	18.4346
1	'ST_L'	28	22	16.6979
1	'ST_L'	28	23	17.1858
1	'ST_L'	28	24	15.5117
1	'ST_L'	28	25	16.4262
1	'ST_L'	28	26	15.0712
1	'ST_L'	28	27	14.2936
1	'ST_L'	28	28	16.3066
1	'ST_L'	28	29	16.5904
1	'ST_L'	28	30	16.5009
1	'ST_L'	28	31	16.2938
1	'ST_L'	28	32	17.4471
1	'ST_L'	28	33	16.3101
1	'ST_L'	28	34	15.8358
1	'ST_L'	28	35	13.616
1	'ST_L'	28	36	11.8318
1	'ST_L'	28	37	9.48589
1	'ST_L'	28	38	9.38766
1	'ST_L'	28	39	8.21958
1	'ST_L'	28	40	7.59568
1	'ST_L'	28	41	7.43585
1	'ST_L'	28	42	6.76009
1	'ST_L'	28	43	7.60105
1	'ST_L'	28	44	8.1412
1	'ST_L'	28	45	6.41025
1	'ST_L'	28	46	5.58325
1	'ST_L'	28	47	5.32259
1	'ST_L'	28	48	5.28493
1	'ST_L'	28	49	5.28189
1	'ST_L'	28	50	6.45523
1	'SM_L'	29	1	30.6253
1	'SM_L'	29	2	29.1479
1	'SM_L'	29	3	28.3078
1	'SM_L'	29	4	28.1059
1	'SM_L'	29	5	29.4373
1	'SM_L'	29	6	28.381
1	'SM_L'	29	7	27.242
1	'SM_L'	29	8	27.6067
1	'SM_L'	29	9	28.8224
1	'SM_L'	29	10	29.5067
1	'SM_L'	29	11	31.0346
1	'SM_L'	29	12	31.0228
1	'SM_L'	29	13	30.4124
1	'SM_L'	29	14	30.6006
1	'SM_L'	29	15	30.2622
1	'SM_L'	29	16	31.2311
1	'SM_L'	29	17	33.1536
1	'SM_L'	29	18	28.9316
1	'SM_L'	29	19	28.5806
1	'SM_L'	29	20	28.423
1	'SM_L'	29	21	27.3325
1	'SM_L'	29	22	24.6616
1	'SM_L'	29	23	22.8033
1	'SM_L'	29	24	21.6496
1	'SM_L'	29	25	18.7644
1	'SM_L'	29	26	17.0248
1	'SM_L'	29	27	16.3175
1	'SM_L'	29	28	16.8445
1	'SM_L'	29	29	16.8018
1	'SM_L'	29	30	15.7876
1	'SM_L'	29	31	14.678
1	'SM_L'	29	32	14.546
1	'SM_L'	29	33	11.6146
1	'SM_L'	29	34	11.4322
1	'SM_L'	29	35	11.7372
1	'SM_L'	29	36	12.5029
1	'SM_L'	29	37	12.8965
1	'SM_L'	29	38	13.825
1	'SM_L'	29	39	15.0031
1	'SM_L'	29	40	15.9252
1	'SM_L'	29	41	14.4485
1	'SM_L'	29	42	14.8176
1	'SM_L'	29	43	13.8303
1	'SM_L'	29	44	13.337
1	'SM_L'	29	45	12.3966
1	'SM_L'	29	46	11.7619
1	'SM_L'	29	47	11.7516
1	'SM_L'	29	48	11.5548
1	'SM_L'	29	49	13.0781
1	'SM_L'	29	50	14.2657
1	'SM_L'	29	51	8.11186
1	'G_L'	30	1	10.8044
1	'G_L'	30	2	8.48405
1	'G_L'	30	3	9.44188
1	'G_L'	30	4	8.97452
1	'G_L'	30	5	8.21488
1	'G_L'	30	6	7.86756
1	'G_L'	30	7	7.79296
1	'G_L'	30	8	7.35567
1	'G_L'	30	9	7.2486
1	'G_L'	30	10	6.4167
1	'G_L'	30	11	6.89382
1	'G_L'	30	12	6.34561
1	'G_L'	30	13	6.60213
1	'G_L'	30	14	6.46872
1	'G_L'	30	15	6.7425
1	'G_L'	30	16	6.84345
1	'G_L'	30	17	7.73684
1	'G_L'	30	18	7.70411
1	'G_L'	30	19	7.63666
1	'G_L'	30	20	7.46622
1	'G_L'	30	21	7.67016
1	'G_L'	30	22	7.26756
1	'G_L'	30	23	7.12877
1	'G_L'	30	24	7.62909
1	'G_L'	30	25	8.012
1	'G_L'	30	26	7.94925
1	'G_L'	30	27	8.52581
1	'G_L'	30	28	8.54214
1	'G_L'	30	29	7.71117
1	'G_L'	30	30	7.45481
1	'G_L'	30	31	7.9027
1	'G_L'	30	32	8.11919
1	'G_L'	30	33	8.56725
1	'G_L'	30	34	9.11958
1	'G_L'	30	35	9.36232
1	'G_L'	30	36	10.1082
1	'G_L'	30	37	9.83395
1	'G_L'	30	38	9.77058
1	'G_L'	30	39	8.08843
1	'G_L'	30	40	7.96336
1	'G_L'	30	41	7.99542
1	'G_L'	30	42	8.4225
1	'G_L'	30	43	8.08086
1	'G_L'	30	44	7.29538
1	'G_L'	30	45	8.20387
1	'G_L'	30	46	7.84979
1	'G_L'	30	47	9.4102
1	'G_L'	30	48	8.26141
1	'G_L'	30	49	7.32898
1	'G_L'	30	50	7.55586
1	'G_L'	30	51	8.42723
1	'AM_L'	31	1	8.49662
1	'AM_L'	31	2	10.6298
1	'AM_L'	31	3	12.7456
1	'AM_L'	31	4	12.827
1	'AM_L'	31	5	11.2685
1	'AM_L'	31	6	9.65587
1	'AM_L'	31	7	9.40095
1	'AM_L'	31	8	8.55229
1	'AM_L'	31	9	8.00991
1	'AM_L'	31	10	8.26407
1	'AM_L'	31	11	7.71988
1	'AM_L'	31	12	8.25336
1	'AM_L'	31	13	7.21524
1	'AM_L'	31	14	7.07145
1	'AM_L'	31	15	6.97307
1	'AM_L'	31	16	6.71294
1	'AM_L'	31	17	7.115
1	'AM_L'	31	18	7.0332
1	'AM_L'	31	19	7.27094
1	'AM_L'	31	20	7.37899
1	'AM_L'	31	21	7.57041
1	'AM_L'	31	22	7.52944
1	'AM_L'	31	23	7.52259
1	'AM_L'	31	24	6.86831
1	'AM_L'	31	25	6.51462
1	'AM_L'	31	26	6.5237
1	'AM_L'	31	27	6.64551
1	'AM_L'	31	28	6.54951
1	'AM_L'	31	29	5.95587
1	'AM_L'	31	30	5.84704
1	'AM_L'	31	31	4.97325
1	'AM_L'	31	32	5.6238
1	'AM_L'	31	33	6.3128
1	'AM_L'	31	34	6.60168
1	'AM_L'	31	35	6.32086
1	'AM_L'	31	36	6.78067
1	'AM_L'	31	37	8.11647
1	'AM_L'	31	38	10.5145
1	'AM_L'	31	39	10.1438
1	'AM_L'	31	40	9.25252
1	'AM_L'	31	41	8.26425
1	'AL_L'	32	1	6.87264
1	'AL_L'	32	2	6.81699
1	'AL_L'	32	3	6.24024
1	'AL_L'	32	4	6.13796
1	'AL_L'	32	5	5.7056
1	'AL_L'	32	6	5.58249
1	'AL_L'	32	7	5.86107
1	'AL_L'	32	8	5.92908
1	'AL_L'	32	9	5.91246
1	'AL_L'	32	10	5.98851
1	'AL_L'	32	11	5.75783
1	'AL_L'	32	12	5.4188
1	'AL_L'	32	13	6.06998
1	'AL_L'	32	14	6.48767
1	'AL_L'	32	15	7.68395
1	'AL_L'	32	16	8.08685
1	'AL_L'	32	17	8.02258
1	'AL_L'	32	18	7.59225
1	'AL_L'	32	19	7.8555
1	'AL_L'	32	20	8.33681
1	'AL_L'	32	21	7.66616
1	'AL_L'	32	22	8.66502
1	'AL_L'	32	23	8.4522
1	'AL_L'	32	24	7.24968
1	'AL_L'	32	25	7.56807
1	'AL_L'	32	26	7.28466
1	'AL_L'	32	27	8.00349
1	'AL_L'	32	28	7.96887
1	'AL_L'	32	29	7.88985
1	'AL_L'	32	30	8.53675
1	'AL_L'	32	31	7.09169
1	'RF_R'	33	1	68.8463
1	'RF_R'	33	2	63.1133
1	'RF_R'	33	3	56.9292
1	'RF_R'	33	4	48.3308
1	'RF_R'	33	5	41.4659
1	'RF_R'	33	6	32.1996
1	'RF_R'	33	7	28.2853
1	'RF_R'	33	8	22.4768
1	'RF_R'	33	9	16.1931
1	'RF_R'	33	10	13.6192
1	'RF_R'	33	11	11.7201
1	'RF_R'	33	12	11.9897
1	'RF_R'	33	13	9.55405
1	'RF_R'	33	14	6.30753
1	'RF_R'	33	15	6.71012
1	'RF_R'	33	16	6.79723
1	'RF_R'	33	17	7.72672
1	'RF_R'	33	18	6.57635
1	'RF_R'	33	19	4.45096
1	'RF_R'	33	20	5.32131
1	'RF_R'	33	21	5.29562
1	'RF_R'	33	22	4.49388
1	'RF_R'	33	23	5.55245
1	'RF_R'	33	24	6.30679
1	'RF_R'	33	25	6.35492
1	'RF_R'	33	26	6.6301
1	'RF_R'	33	27	6.73942
1	'RF_R'	33	28	6.65142
1	'RF_R'	33	29	7.64446
1	'RF_R'	33	30	8.1455
1	'RF_R'	33	31	7.18898
1	'RF_R'	33	32	7.96376
1	'RF_R'	33	33	8.95341
1	'RF_R'	33	34	7.77228
1	'RF_R'	33	35	7.50396
1	'RF_R'	33	36	8.71525
1	'VL_R'	34	1	12.0016
1	'VL_R'	34	2	15.6097
1	'VL_R'	34	3	9.31515
1	'VL_R'	34	4	9.29778
1	'VL_R'	34	5	8.77351
1	'VL_R'	34	6	7.70042
1	'VL_R'	34	7	7.00701
1	'VL_R'	34	8	6.35993
1	'VL_R'	34	9	6.25984
1	'VL_R'	34	10	7.48351
1	'VL_R'	34	11	6.80365
1	'VL_R'	34	12	7.51743
1	'VL_R'	34	13	7.45676
1	'VL_R'	34	14	7.50146
1	'VL_R'	34	15	7.67015
1	'VL_R'	34	16	8.082
1	'VL_R'	34	17	7.92389
1	'VL_R'	34	18	7.5747
1	'VL_R'	34	19	7.43854
1	'VL_R'	34	20	7.09846
1	'VL_R'	34	21	7.00094
1	'VL_R'	34	22	7.0815
1	'VL_R'	34	23	7.28302
1	'VL_R'	34	24	7.08622
1	'VL_R'	34	25	7.32326
1	'VL_R'	34	26	7.56879
1	'VL_R'	34	27	7.67564
1	'VL_R'	34	28	7.26513
1	'VL_R'	34	29	7.5665
1	'VL_R'	34	30	7.589
1	'VL_R'	34	31	7.28286
1	'VL_R'	34	32	6.54402
1	'VL_R'	34	33	6.59259
1	'VL_R'	34	34	6.79155
1	'VL_R'	34	35	6.99276
1	'VL_R'	34	36	6.48528
1	'VL_R'	34	37	6.17971
1	'VL_R'	34	38	6.07972
1	'VL_R'	34	39	6.18521
1	'VL_R'	34	40	6.57164
1	'VL_R'	34	41	6.98532
1	'VL_R'	34	42	6.63402
1	'VL_R'	34	43	6.21333
1	'VL_R'	34	44	6.48822
1	'VL_R'	34	45	6.74019
1	'VL_R'	34	46	6.95002
1	'VL_R'	34	47	7.25005
1	'VL_R'	34	48	6.24939
1	'VL_R'	34	49	6.10985
1	'VL_R'	34	50	6.82865
1	'VL_R'	34	51	7.17705
1	'VL_R'	34	52	7.73929
1	'VL_R'	34	53	8.74919
1	'VL_R'	34	54	9.29116
1	'VI_R'	35	1	6.34389
1	'VI_R'	35	2	6.56864
1	'VI_R'	35	3	6.38808
1	'VI_R'	35	4	7.14588
1	'VI_R'	35	5	7.8093
1	'VI_R'	35	6	9.02186
1	'VI_R'	35	7	9.13264
1	'VI_R'	35	8	9.9804
1	'VI_R'	35	9	11.1591
1	'VI_R'	35	10	8.41361
1	'VI_R'	35	11	8.18721
1	'VI_R'	35	12	8.10717
1	'VI_R'	35	13	7.76638
1	'VI_R'	35	14	7.39435
1	'VI_R'	35	15	7.56578
1	'VI_R'	35	16	7.98596
1	'VI_R'	35	17	8.49279
1	'VI_R'	35	18	7.1791
1	'VI_R'	35	19	6.9897
1	'VI_R'	35	20	6.82616
1	'VI_R'	35	21	7.3012
1	'VI_R'	35	22	7.89617
1	'VI_R'	35	23	8.41118
1	'VI_R'	35	24	8.74151
1	'VI_R'	35	25	8.47005
1	'VI_R'	35	26	7.97689
1	'VI_R'	35	27	7.43324
1	'VI_R'	35	28	6.99576
1	'VI_R'	35	29	6.82354
1	'VI_R'	35	30	7.12497
1	'VI_R'	35	31	7.18274
1	'VI_R'	35	32	7.79699
1	'VI_R'	35	33	7.66781
1	'VI_R'	35	34	7.46469
1	'VI_R'	35	35	7.09965
1	'VI_R'	35	36	6.82094
1	'VI_R'	35	37	6.44927
1	'VI_R'	35	38	6.01059
1	'VI_R'	35	39	5.79772
1	'VI_R'	35	40	6.01211
1	'VI_R'	35	41	6.39623
1	'VI_R'	35	42	6.96839
1	'VI_R'	35	43	6.69578
1	'VI_R'	35	44	5.69637
1	'VI_R'	35	45	5.69645
1	'VI_R'	35	46	5.47324
1	'VI_R'	35	47	5.49111
1	'VI_R'	35	48	5.34007
1	'VI_R'	35	49	5.0989
1	'VI_R'	35	50	5.36884
1	'VI_R'	35	51	5.43039
1	'VI_R'	35	52	5.50146
1	'VI_R'	35	53	5.61388
1	'VI_R'	35	54	5.7355
1	'VI_R'	35	55	5.15289
1	'VI_R'	35	56	5.57826
1	'VI_R'	35	57	6.37902
1	'VI_R'	35	58	7.11574
1	'VI_R'	35	59	7.16816
1	'VI_R'	35	60	8.65095
1	'VI_R'	35	61	8.90662
1	'VM_R'	36	1	4.86281
1	'VM_R'	36	2	5.27767
1	'VM_R'	36	3	7.64404
1	'VM_R'	36	4	10.0259
1	'VM_R'	36	5	10.3188
1	'VM_R'	36	6	9.75237
1	'VM_R'	36	7	9.34249
1	'VM_R'	36	8	10.172
1	'VM_R'	36	9	9.7797
1	'VM_R'	36	10	9.86462
1	'VM_R'	36	11	8.06528
1	'VM_R'	36	12	7.68153
1	'VM_R'	36	13	7.89777
1	'VM_R'	36	14	7.75955
1	'VM_R'	36	15	7.48315
1	'VM_R'	36	16	7.47661
1	'VM_R'	36	17	6.82671
1	'VM_R'	36	18	6.46326
1	'VM_R'	36	19	6.15476
1	'VM_R'	36	20	5.69852
1	'VM_R'	36	21	5.40112
1	'VM_R'	36	22	5.16554
1	'VM_R'	36	23	4.96651
1	'VM_R'	36	24	5.56793
1	'VM_R'	36	25	5.96793
1	'VM_R'	36	26	6.47894
1	'VM_R'	36	27	6.46355
1	'VM_R'	36	28	6.93028
1	'VM_R'	36	29	6.78034
1	'VM_R'	36	30	6.55642
1	'VM_R'	36	31	6.41953
1	'VM_R'	36	32	6.44536
1	'VM_R'	36	33	6.74683
1	'VM_R'	36	34	7.47162
1	'VM_R'	36	35	8.09134
1	'VM_R'	36	36	7.31761
1	'VM_R'	36	37	7.32305
1	'VM_R'	36	38	7.45049
1	'VM_R'	36	39	7.35192
1	'VM_R'	36	40	7.30653
1	'VM_R'	36	41	6.56739
1	'VM_R'	36	42	5.71752
1	'VM_R'	36	43	5.30458
1	'VM_R'	36	44	5.08345
1	'VM_R'	36	45	5.15115
1	'VM_R'	36	46	5.10546
1	'VM_R'	36	47	5.36077
1	'VM_R'	36	48	5.7599
1	'VM_R'	36	49	5.99873
1	'VM_R'	36	50	6.03546
1	'VM_R'	36	51	6.11879
1	'VM_R'	36	52	6.41
1	'VM_R'	36	53	7.15398
1	'VM_R'	36	54	7.72574
1	'VM_R'	36	55	8.517
1	'VM_R'	36	56	7.87529
1	'VM_R'	36	57	7.82886
1	'VM_R'	36	58	9.28478
1	'VM_R'	36	59	10.9035
1	'VM_R'	36	60	9.53228
1	'VM_R'	36	61	7.56259
1	'S_R'	37	1	7.70282
1	'S_R'	37	2	7.81047
1	'S_R'	37	3	7.27093
1	'S_R'	37	4	7.10022
1	'S_R'	37	5	6.87475
1	'S_R'	37	6	6.89085
1	'S_R'	37	7	7.24122
1	'S_R'	37	8	7.31234
1	'S_R'	37	9	7.90333
1	'S_R'	37	10	8.59854
1	'S_R'	37	11	8.94434
1	'S_R'	37	12	9.00137
1	'S_R'	37	13	10.2449
1	'S_R'	37	14	10.2515
1	'S_R'	37	15	9.17648
1	'S_R'	37	16	8.58619
1	'S_R'	37	17	8.22931
1	'S_R'	37	18	8.82107
1	'S_R'	37	19	9.29675
1	'S_R'	37	20	9.40422
1	'S_R'	37	21	9.86427
1	'S_R'	37	22	10.0897
1	'S_R'	37	23	10.5208
1	'S_R'	37	24	11.1652
1	'S_R'	37	25	12.0732
1	'S_R'	37	26	11.9239
1	'S_R'	37	27	12.7779
1	'S_R'	37	28	13.1084
1	'S_R'	37	29	13.4464
1	'S_R'	37	30	13.6526
1	'S_R'	37	31	13.5775
1	'S_R'	37	32	13.5522
1	'S_R'	37	33	12.9973
1	'S_R'	37	34	12.8526
1	'S_R'	37	35	12.6632
1	'S_R'	37	36	13.3609
1	'S_R'	37	37	12.5241
1	'S_R'	37	38	11.9295
1	'S_R'	37	39	12.0421
1	'S_R'	37	40	11.9224
1	'S_R'	37	41	11.1514
1	'S_R'	37	42	10.7265
1	'S_R'	37	43	10.2049
1	'S_R'	37	44	11.1436
1	'S_R'	37	45	11.0338
1	'S_R'	37	46	11.2538
1	'S_R'	37	47	10.8594
1	'S_R'	37	48	11.2271
1	'S_R'	37	49	10.7838
1	'S_R'	37	50	10.3348
1	'S_R'	37	51	9.07039
1	'S_R'	37	52	8.61024
1	'S_R'	37	53	7.415
1	'S_R'	37	54	7.41063
1	'S_R'	37	55	7.66833
1	'S_R'	37	56	7.73822
1	'S_R'	37	57	8.38071
1	'S_R'	37	58	8.6801
1	'S_R'	37	59	9.33891
1	'S_R'	37	60	10.3862
1	'S_R'	37	61	11.4821
1	'BFS_R'	38	1	8.00272
1	'BFS_R'	38	2	10.1858
1	'BFS_R'	38	3	7.67798
1	'BFS_R'	38	4	5.67602
1	'BFS_R'	38	5	4.18537
1	'BFS_R'	38	6	4.05206
1	'BFS_R'	38	7	5.17619
1	'BFS_R'	38	8	6.66451
1	'BFS_R'	38	9	7.40003
1	'BFS_R'	38	10	8.30929
1	'BFS_R'	38	11	8.69967
1	'BFS_R'	38	12	8.67231
1	'BFS_R'	38	13	9.65954
1	'BFS_R'	38	14	9.836
1	'BFS_R'	38	15	10.04
1	'BFS_R'	38	16	10.1139
1	'BFS_R'	38	17	9.99548
1	'BFS_R'	38	18	10.4249
1	'BFS_R'	38	19	9.36032
1	'BFS_R'	38	20	8.24006
1	'BFS_R'	38	21	9.0598
1	'BFS_R'	38	22	9.61006
1	'BFS_R'	38	23	8.44493
1	'BFS_R'	38	24	7.47297
1	'BFS_R'	38	25	7.10619
1	'BFS_R'	38	26	6.76964
1	'BFS_R'	38	27	6.63459
1	'BFS_R'	38	28	6.11003
1	'BFS_R'	38	29	6.37304
1	'BFS_R'	38	30	6.20208
1	'BFS_R'	38	31	6.5005
1	'BFS_R'	38	32	6.69891
1	'BFS_R'	38	33	6.64825
1	'BFS_R'	38	34	7.34954
1	'BFS_R'	38	35	7.37206
1	'BFS_R'	38	36	7.18101
1	'BFS_R'	38	37	6.85178
1	'BFS_R'	38	38	5.76438
1	'BFS_R'	38	39	5.5651
1	'BFS_R'	38	40	4.95418
1	'BFS_R'	38	41	4.40516
1	'BFS_R'	38	42	4.97046
1	'BFS_R'	38	43	5.62106
1	'BFS_R'	38	44	5.96319
1	'BFS_R'	38	45	5.51898
1	'BFS_R'	38	46	5.49692
1	'BFL_R'	39	1	55.6494
1	'BFL_R'	39	2	44.8626
1	'BFL_R'	39	3	39.5546
1	'BFL_R'	39	4	30.4242
1	'BFL_R'	39	5	25.4378
1	'BFL_R'	39	6	20.4009
1	'BFL_R'	39	7	17.2791
1	'BFL_R'	39	8	13.6322
1	'BFL_R'	39	9	11.2358
1	'BFL_R'	39	10	10.0851
1	'BFL_R'	39	11	9.59475
1	'BFL_R'	39	12	9.02562
1	'BFL_R'	39	13	8.48078
1	'BFL_R'	39	14	8.01611
1	'BFL_R'	39	15	7.68272
1	'BFL_R'	39	16	7.22933
1	'BFL_R'	39	17	6.70481
1	'BFL_R'	39	18	6.49376
1	'BFL_R'	39	19	6.24831
1	'BFL_R'	39	20	6.10612
1	'BFL_R'	39	21	6.348
1	'BFL_R'	39	22	6.5927
1	'BFL_R'	39	23	7.1155
1	'BFL_R'	39	24	7.14228
1	'BFL_R'	39	25	7.46134
1	'BFL_R'	39	26	7.48615
1	'BFL_R'	39	27	7.22042
1	'BFL_R'	39	28	7.47996
1	'BFL_R'	39	29	7.00237
1	'BFL_R'	39	30	7.57897
1	'BFL_R'	39	31	8.26632
1	'BFL_R'	39	32	8.53454
1	'BFL_R'	39	33	7.85977
1	'BFL_R'	39	34	8.27271
1	'BFL_R'	39	35	8.76505
1	'BFL_R'	39	36	9.64173
1	'BFL_R'	39	37	9.32588
1	'BFL_R'	39	38	9.95418
1	'BFL_R'	39	39	9.53655
1	'BFL_R'	39	40	11.4063
1	'BFL_R'	39	41	12.6254
1	'BFL_R'	39	42	12.2316
1	'BFL_R'	39	43	9.06049
1	'ST_R'	40	1	27.1492
1	'ST_R'	40	2	27.8893
1	'ST_R'	40	3	28.3677
1	'ST_R'	40	4	28.3009
1	'ST_R'	40	5	28.1327
1	'ST_R'	40	6	29.0195
1	'ST_R'	40	7	29.0764
1	'ST_R'	40	8	29.3814
1	'ST_R'	40	9	30.8042
1	'ST_R'	40	10	32.8546
1	'ST_R'	40	11	34.4057
1	'ST_R'	40	12	34.0458
1	'ST_R'	40	13	33.9751
1	'ST_R'	40	14	32.9906
1	'ST_R'	40	15	33.0745
1	'ST_R'	40	16	32.6722
1	'ST_R'	40	17	30.1059
1	'ST_R'	40	18	27.6647
1	'ST_R'	40	19	23.795
1	'ST_R'	40	20	24.0374
1	'ST_R'	40	21	21.1299
1	'ST_R'	40	22	19.8591
1	'ST_R'	40	23	17.6959
1	'ST_R'	40	24	15.374
1	'ST_R'	40	25	16.2262
1	'ST_R'	40	26	17.0472
1	'ST_R'	40	27	16.9923
1	'ST_R'	40	28	15.2076
1	'ST_R'	40	29	15.4638
1	'ST_R'	40	30	16.2793
1	'ST_R'	40	31	15.6618
1	'ST_R'	40	32	15.052
1	'ST_R'	40	33	14.6415
1	'ST_R'	40	34	12.7529
1	'ST_R'	40	35	12.1642
1	'ST_R'	40	36	11.3426
1	'ST_R'	40	37	10.6633
1	'ST_R'	40	38	9.52567
1	'ST_R'	40	39	9.49468
1	'ST_R'	40	40	9.04411
1	'ST_R'	40	41	8.86295
1	'ST_R'	40	42	7.74725
1	'ST_R'	40	43	6.56063
1	'ST_R'	40	44	5.07037
1	'ST_R'	40	45	5.30124
1	'ST_R'	40	46	4.79563
1	'ST_R'	40	47	5.27747
1	'ST_R'	40	48	4.41505
1	'ST_R'	40	49	4.41523
1	'ST_R'	40	50	5.47821
1	'ST_R'	40	51	6.67261
1	'SM_R'	41	1	34.6126
1	'SM_R'	41	2	33.4911
1	'SM_R'	41	3	32.3648
1	'SM_R'	41	4	36.1497
1	'SM_R'	41	5	38.7389
1	'SM_R'	41	6	40.4705
1	'SM_R'	41	7	40.905
1	'SM_R'	41	8	42.4338
1	'SM_R'	41	9	44.1328
1	'SM_R'	41	10	45.2588
1	'SM_R'	41	11	47.1657
1	'SM_R'	41	12	48.5576
1	'SM_R'	41	13	50.578
1	'SM_R'	41	14	53.3648
1	'SM_R'	41	15	54.4123
1	'SM_R'	41	16	56.3044
1	'SM_R'	41	17	54.8454
1	'SM_R'	41	18	55.2126
1	'SM_R'	41	19	55.1793
1	'SM_R'	41	20	53.0168
1	'SM_R'	41	21	51.2547
1	'SM_R'	41	22	49.6148
1	'SM_R'	41	23	49.4473
1	'SM_R'	41	24	47.2194
1	'SM_R'	41	25	45.5017
1	'SM_R'	41	26	43.9116
1	'SM_R'	41	27	43.0891
1	'SM_R'	41	28	45.0952
1	'SM_R'	41	29	45.5387
1	'SM_R'	41	30	45.5861
1	'SM_R'	41	31	44.5992
1	'SM_R'	41	32	43.3822
1	'SM_R'	41	33	40.6553
1	'SM_R'	41	34	35.2111
1	'SM_R'	41	35	30.3308
1	'SM_R'	41	36	29.3942
1	'SM_R'	41	37	29.4423
1	'SM_R'	41	38	29.2618
1	'SM_R'	41	39	27.3397
1	'SM_R'	41	40	26.9567
1	'SM_R'	41	41	27.0469
1	'SM_R'	41	42	25.8042
1	'SM_R'	41	43	25.4824
1	'SM_R'	41	44	24.4357
1	'SM_R'	41	45	22.7495
1	'SM_R'	41	46	18.9636
1	'SM_R'	41	47	8.81266
1	'G_R'	42	1	7.05395
1	'G_R'	42	2	7.57128
1	'G_R'	42	3	6.53815
1	'G_R'	42	4	6.5714
1	'G_R'	42	5	5.8637
1	'G_R'	42	6	5.33306
1	'G_R'	42	7	5.32304
1	'G_R'	42	8	5.53462
1	'G_R'	42	9	6.19016
1	'G_R'	42	10	5.52039
1	'G_R'	42	11	5.09332
1	'G_R'	42	12	5.24852
1	'G_R'	42	13	5.87626
1	'G_R'	42	14	6.3377
1	'G_R'	42	15	6.21156
1	'G_R'	42	16	6.30495
1	'G_R'	42	17	5.81806
1	'G_R'	42	18	5.51162
1	'G_R'	42	19	5.64087
1	'G_R'	42	20	5.62492
1	'G_R'	42	21	5.66209
1	'G_R'	42	22	5.22295
1	'G_R'	42	23	5.07394
1	'G_R'	42	24	5.29712
1	'G_R'	42	25	5.29824
1	'G_R'	42	26	5.53336
1	'G_R'	42	27	5.55633
1	'G_R'	42	28	6.11126
1	'G_R'	42	29	6.09051
1	'G_R'	42	30	5.96801
1	'G_R'	42	31	6.42616
1	'G_R'	42	32	6.29033
1	'G_R'	42	33	6.26959
1	'G_R'	42	34	5.8513
1	'G_R'	42	35	5.93733
1	'G_R'	42	36	6.8013
1	'G_R'	42	37	7.56356
1	'G_R'	42	38	7.80848
1	'G_R'	42	39	7.80851
1	'G_R'	42	40	7.28129
1	'G_R'	42	41	7.09007
1	'G_R'	42	42	6.12641
1	'G_R'	42	43	5.70905
1	'G_R'	42	44	5.19953
1	'G_R'	42	45	4.80514
1	'G_R'	42	46	4.60726
1	'G_R'	42	47	4.02863
1	'G_R'	42	48	4.51683
1	'G_R'	42	49	5.10972
1	'G_R'	42	50	5.21817
1	'G_R'	42	51	5.11863
1	'AM_R'	43	1	5.20621
1	'AM_R'	43	2	9.10207
1	'AM_R'	43	3	7.0176
1	'AM_R'	43	4	7.81924
1	'AM_R'	43	5	9.35339
1	'AM_R'	43	6	9.48979
1	'AM_R'	43	7	8.77668
1	'AM_R'	43	8	7.53732
1	'AM_R'	43	9	6.70487
1	'AM_R'	43	10	6.22733
1	'AM_R'	43	11	6.1366
1	'AM_R'	43	12	6.16651
1	'AM_R'	43	13	5.48196
1	'AM_R'	43	14	5.36142
1	'AM_R'	43	15	5.37212
1	'AM_R'	43	16	5.56076
1	'AM_R'	43	17	5.56936
1	'AM_R'	43	18	5.80795
1	'AM_R'	43	19	6.2462
1	'AM_R'	43	20	6.6903
1	'AM_R'	43	21	6.63974
1	'AM_R'	43	22	6.62166
1	'AM_R'	43	23	6.6114
1	'AM_R'	43	24	6.41702
1	'AM_R'	43	25	7.05813
1	'AM_R'	43	26	7.03509
1	'AM_R'	43	27	6.92257
1	'AM_R'	43	28	6.8237
1	'AM_R'	43	29	6.59432
1	'AM_R'	43	30	6.22673
1	'AM_R'	43	31	6.03881
1	'AM_R'	43	32	6.42603
1	'AM_R'	43	33	6.75748
1	'AM_R'	43	34	7.15637
1	'AM_R'	43	35	7.14778
1	'AM_R'	43	36	7.47906
1	'AM_R'	43	37	7.75266
1	'AM_R'	43	38	7.6289
1	'AM_R'	43	39	5.40562
1	'AM_R'	43	40	6.18852
[truncated: 15,512 more rows]
